# Supplementary material for: ﻿Two new species of Varicus from Caribbean deep reefs, with comments on the related genus Pinnichthys (Teleostei, Gobiidae, Gobiosomatini, Nes subgroup)
Source: Zookeys. 2023 Sep 20;1180:159–80. doi: 10.3897/zookeys.1180.107551 (PMC10534247; doi:10.3897/zookeys.1180.107551)
Supplement: XML Treatment for Varicus prometheus [file zookeys.1180.107551-treatment1.xml]

<!DOCTYPE tp:taxon-treatment
  PUBLIC "-//TaxonX//DTD Taxonomic Treatment Publishing DTD v0 20100105//EN" "tax-treatment-NSO.dtd">
<tp:taxon-treatment xmlns:tp="http://www.plazi.org/taxpub"><tp:treatment-meta><kwd-group><label>Taxon classification</label><kwd>
                <named-content content-type="kingdom">Animalia</named-content>
              </kwd><kwd>
                <named-content content-type="order">Perciformes</named-content>
              </kwd><kwd>
                <named-content content-type="family">Gobiidae</named-content>
              </kwd></kwd-group><mixed-citation publication-type="journal"><person-group><name><surname>Fuentes</surname><given-names>Katlyn M.</given-names></name><name><surname>Baldwin</surname><given-names>Carole C.</given-names></name><name><surname>Robertson</surname><given-names>D. Ross</given-names></name><name><surname>Lardizábal</surname><given-names>Claudia C.</given-names></name><name><surname>Tornabene</surname><given-names>Luke</given-names></name></person-group><article-title>﻿Two new species of <italic><tp:taxon-name><tp:taxon-name-part taxon-name-part-type="genus" reg="Varicus">Varicus</tp:taxon-name-part></tp:taxon-name></italic> from Caribbean deep reefs, with comments on the related genus <italic><tp:taxon-name><tp:taxon-name-part taxon-name-part-type="genus" reg="Pinnichthys">Pinnichthys</tp:taxon-name-part></tp:taxon-name></italic> (<tp:taxon-name><tp:taxon-name-part taxon-name-part-type="subclass">Teleostei</tp:taxon-name-part></tp:taxon-name>, <tp:taxon-name><tp:taxon-name-part taxon-name-part-type="family">Gobiidae</tp:taxon-name-part></tp:taxon-name>, <tp:taxon-name><tp:taxon-name-part taxon-name-part-type="tribe">Gobiosomatini</tp:taxon-name-part></tp:taxon-name>, <tp:taxon-name><tp:taxon-name-part taxon-name-part-type="genus" reg="Nes">Nes</tp:taxon-name-part></tp:taxon-name> subgroup)</article-title><source>Zookeys</source><day>20</day><month>09</month><year>2023</year><volume>1180</volume><fpage>159</fpage><lpage>180</lpage><pub-id pub-id-type="doi">10.3897/zookeys.1180.107551</pub-id></mixed-citation></tp:treatment-meta><tp:nomenclature><label>﻿</label><tp:taxon-name>
              <object-id xmlns:xlink="http://www.w3.org/1999/xlink" content-type="arpha" xlink:type="simple">68988650-4CC2-5D18-ABB4-FFFD6CE13EBB</object-id>
              <tp:taxon-name-part taxon-name-part-type="genus" reg="Varicus">Varicus</tp:taxon-name-part>
              <tp:taxon-name-part taxon-name-part-type="species" reg="prometheus">prometheus</tp:taxon-name-part>
              <object-id xmlns:xlink="http://www.w3.org/1999/xlink" content-type="zoobank" xlink:type="simple">https://zoobank.org/E996CE37-FF77-4BA4-A550-039380D8ABBE</object-id>
            </tp:taxon-name><tp:taxon-status xmlns:xlink="http://www.w3.org/1999/xlink" xlink:type="simple">sp. nov.</tp:taxon-status><xref ref-type="fig" rid="F2">Figs 2</xref><xref ref-type="fig" rid="F3">, 3</xref><xref ref-type="fig" rid="F4">, 4 Promethean goby, Gobio prometeico (Spanish)</xref></tp:nomenclature><tp:treatment-sec sec-type="type locality" id="SECID0EMGAE"><title>Type locality.</title><p>Roatan, Honduras; western Caribbean.</p></tp:treatment-sec><tp:treatment-sec sec-type="Holotype" id="SECID0ERGAE"><title>Holotype.</title><p>Honduras • 1 female 30.5 mm SL; western Caribbean, island of Roatan, west End, off Half Moon Bay, sta. IDABEL18-02; <named-content xmlns:xlink="http://www.w3.org/1999/xlink" content-type="dwc:verbatimCoordinates" xlink:type="simple"><named-content content-type="geo-json" specific-use="{&#34;type&#34;:&#34;Point&#34;,&#34;coordinates&#34;:[-86.598000,16.304000]}" id="NCID0E1GAE" xlink:type="simple">16.304°N, 86.598°W</named-content></named-content>; 247 m depth; 5 June 2018; Luke Tornabene, D. Ross Robertson and Karl Stanley; 5% quinaldine-sulfate dispersed from Idabel submersible; UW 158119, DNA sample ROA18032.</p></tp:treatment-sec><tp:treatment-sec sec-type="Generic placement" id="SECID0EFHAE"><title>Generic placement.</title><p>In addition to molecular characters supporting the phylogenetic placement of this species, the following morphological characters support its inclusion in the genus <italic><tp:taxon-name><tp:taxon-name-part taxon-name-part-type="genus" reg="Varicus">Varicus</tp:taxon-name-part></tp:taxon-name></italic> (<italic>sensu</italic><xref ref-type="bibr" rid="B21">Tornabene et al. 2016b</xref>): dorsal-fin pterygiophore formula of 3-221110; 27 vertebrae (11 precaudal + 16 caudal, but see “Remarks” section below); one anal-fin pterygiophore inserted anterior to first haemal spine (but see ‘Remarks’ section below); anal-fin rays I,8; head pores absent; pelvic fins completely separate, lacking both anterior frenum and membrane connecting bases of innermost pelvic-fin rays; fifth pelvic-fin ray unbranched.</p></tp:treatment-sec><tp:treatment-sec sec-type="diagnosis" id="SECID0EYHAE"><title>Diagnosis.</title><p><italic><tp:taxon-name><tp:taxon-name-part taxon-name-part-type="genus" reg="Varicus">Varicus</tp:taxon-name-part><tp:taxon-name-part taxon-name-part-type="species" reg="prometheus">prometheus</tp:taxon-name-part></tp:taxon-name></italic> is distinguishable from all other <italic><tp:taxon-name><tp:taxon-name-part taxon-name-part-type="genus" reg="Varicus">Varicus</tp:taxon-name-part></tp:taxon-name></italic> species by the following combination of characters: second dorsal fin I,9; anal fin I,8; pectoral fin 17; scales absent except for two modified basicaudal scales; pelvic rays 1–4 unbranched without fleshy tips; one anal-fin pterygiophore inserted anterior to first haemal spine (but see ‘Remarks’ section below); body with four incomplete brown saddles on pale to bright yellow background; pelvic and pectoral fins white to pale yellow in life, dorsal, anal, and caudal fins pale to bright yellow.</p></tp:treatment-sec><tp:treatment-sec sec-type="description" id="SECID0EQIAE"><title>Description.</title><p><bold><italic>General shape</italic></bold>: body robust, widest and deepest at posterior of head, trunk tapering in width and depth posteriorly, dorsal profile of head gently sloping from dorsum to tip of snout.</p><p><bold><italic>Morphometrics (%SL)</italic></bold>: head length 26.9; eye diameter 7.5; snout length 7.5; upper-jaw length 12.8; post-orbital length 13.1; predorsal length 36.7; body depth at 1<sup>st</sup> dorsal-fin origin 18.7; body depth at anal-fin origin 17.0; preanal length 61.0; body depth at caudal peduncle 10.5; caudal-peduncle length 12.1; pectoral-fin length 32.8; pelvic-fin length 25.6.</p><p><bold><italic>Median and paired fins</italic></bold>: first dorsal fin VII; second dorsal fin I,9; anal fin I,8; pectoral fin 17; pelvic fins I,5, fins well separated, lacking both anterior frenum and membrane connecting bases of innermost rays; 4<sup>th</sup> pelvic-fin ray longest, extending posteriorly to base of anal-fin spine; rays 1–4 all unbranched, no fleshy tips; 5<sup>th</sup> ray unbranched and &lt;10% the length of the 4<sup>th</sup> ray; caudal fin shape undeterminable due to poor condition of specimen, branched caudal-fin rays 13, segmented caudal-fin rays 17.</p><fig id="F2" position="float" orientation="portrait"><object-id xmlns:xlink="http://www.w3.org/1999/xlink" content-type="doi" xlink:type="simple">10.3897/zookeys.1180.107551.figure2</object-id><object-id xmlns:xlink="http://www.w3.org/1999/xlink" content-type="arpha" xlink:type="simple">192C8A3F-287C-574F-9067-6434CB93736E</object-id><label>Figure 2.</label><caption><p><italic><tp:taxon-name><tp:taxon-name-part taxon-name-part-type="genus" reg="Varicus">Varicus</tp:taxon-name-part><tp:taxon-name-part taxon-name-part-type="species" reg="prometheus">prometheus</tp:taxon-name-part></tp:taxon-name></italic> sp. nov. holotype, UW 158119, 30.5 mm SL, female, prior to preservation (top two photos) and preserved (bottom). Photos by Luke Tornabene.</p></caption><graphic xmlns:xlink="http://www.w3.org/1999/xlink" xlink:href="zookeys-1180-159_article-107551__-g002.jpg" position="float" orientation="portrait" xlink:type="simple" id="oo_908647.jpg"><uri content-type="original_file" xlink:type="simple">https://binary.pensoft.net/fig/908647</uri></graphic></fig><p><bold><italic>Vertebral skeleton</italic> (Fig. <xref ref-type="fig" rid="F3">3</xref>)</bold>: 27 vertebrae, 11 precaudal vertebrae, 16 caudal vertebrae (see ‘Remarks’ section below); dorsal-fin pterygiophore insertion pattern of 3-221110.</p><fig id="F3" position="float" orientation="portrait"><object-id xmlns:xlink="http://www.w3.org/1999/xlink" content-type="doi" xlink:type="simple">10.3897/zookeys.1180.107551.figure3</object-id><object-id xmlns:xlink="http://www.w3.org/1999/xlink" content-type="arpha" xlink:type="simple">6D16EA2F-76B1-58D0-A883-B02D25459C4F</object-id><label>Figure 3.</label><caption><p>
                  Vertebral skeleton and anal-fin pterygiophores of <italic><tp:taxon-name><tp:taxon-name-part taxon-name-part-type="genus" reg="Varicus">Varicus</tp:taxon-name-part><tp:taxon-name-part taxon-name-part-type="species" reg="prometheus">prometheus</tp:taxon-name-part></tp:taxon-name></italic> sp. nov. Yellow numbers are the number of vertebrae.</p></caption><graphic xmlns:xlink="http://www.w3.org/1999/xlink" xlink:href="zookeys-1180-159_article-107551__-g003.jpg" position="float" orientation="portrait" xlink:type="simple" id="oo_908648.jpg"><uri content-type="original_file" xlink:type="simple">https://binary.pensoft.net/fig/908648</uri></graphic></fig><p><bold><italic>Head</italic></bold>: jaw terminal, angled approximately 45 degrees from horizontal axis of the body, extending posteriorly to vertical through anterior margin of pupil; anterior nares on a short tube, posterior nares small, barely visible as an opening on a slightly raised rim immediately anterior to eye; eyes large, dorsolateral, extending to dorsal profile of head; operculum opening slightly wider than width of pectoral-fin base; teeth difficult to accurately assess due to condition of specimen, teeth in both upper and lower jaws in multiple rows, two to three rows anteriorly, with outer row in upper jaw slightly enlarged with recurved canines.</p><p><bold><italic>Sensory papillae</italic> (Fig. <xref ref-type="fig" rid="F4">4</xref>)</bold>: sensory papillae on the sides of head of holotype are badly damaged, and the following description is a composite of both sides of the head. Five transverse rows extending from below eye, with two longitudinal rows; first longitudinal row (row ‘d’ of <xref ref-type="bibr" rid="B16">Sanzo 1911</xref>) at level just above angle of jaw row, extending between second and fourth transverse row; second longitudinal row (row ‘b’ of <xref ref-type="bibr" rid="B16">Sanzo 1911</xref>) short, originating below posterior margin of eye immediately posterior to fourth transverse row; first transverse row originating at anteroventral corner of eye, second transverse row below originating at anterior margin of pupil, third transverse row originating below posterior margin of pupil, fourth transverse row (row 5i/5s of <xref ref-type="bibr" rid="B21">Tornabene et al. 2016b</xref>) originating below posterior margin of eye and extending below longitudinal as a single continuous row (5i/5s continuous versus separate), fifth transverse row diagonal, originating at posterior margin of eye, well above fourth row; several short vertical rows of papillae above operculum; a vertical row of four evenly space papillae near anterior margin of operculum; a short oblique row of papillae across middle of operculum; papillae row p not apparent except for a single papilla peʹ behind each eye; body with approximately 15 short vertical rows of papillae evenly spaced along lateral midline, beginning below origin of second dorsal fin and continuing onto caudal peduncle.</p><fig id="F4" position="float" orientation="portrait"><object-id xmlns:xlink="http://www.w3.org/1999/xlink" content-type="doi" xlink:type="simple">10.3897/zookeys.1180.107551.figure4</object-id><object-id xmlns:xlink="http://www.w3.org/1999/xlink" content-type="arpha" xlink:type="simple">2E542CD2-8F6D-5783-8AB7-CF270C9009DD</object-id><label>Figure 4.</label><caption><p>Sensory papillae pattern for <italic><tp:taxon-name><tp:taxon-name-part taxon-name-part-type="genus" reg="Varicus">Varicus</tp:taxon-name-part><tp:taxon-name-part taxon-name-part-type="species" reg="prometheus">prometheus</tp:taxon-name-part></tp:taxon-name></italic>. Labels for papillae rows follow <xref ref-type="bibr" rid="B16">Sanzo (1911)</xref> as modified by <xref ref-type="bibr" rid="B21">Tornabene et al. (2016b)</xref>. Photo by L. Tornabene.</p></caption><graphic xmlns:xlink="http://www.w3.org/1999/xlink" xlink:href="zookeys-1180-159_article-107551__-g004.jpg" position="float" orientation="portrait" xlink:type="simple" id="oo_908649.jpg"><uri content-type="original_file" xlink:type="simple">https://binary.pensoft.net/fig/908649</uri></graphic></fig><p><bold><italic>Squamation</italic></bold>: scales on head and body absent except for two modified basicaudal scales with enlarged ctenii present at dorsal and ventral margins of caudal-fin base.</p><p><bold><italic>Genitalia</italic></bold>: female with short, slightly rounded, conical papilla, wider at base and tapering to a slight point; male unknown.</p><p><bold><italic>Color before preservation</italic> (Fig. <xref ref-type="fig" rid="F2">2</xref>)</bold>: background color of head and body white to pale yellow, with upper portion of head and body slightly brighter yellow than posterior half of body (pigmentation of which is more visible when fish was photographed against white vs. black background). Head with areas of bright yellow pigment lightly speckled with small brown melanophores across upper jaw and snout; four dark bars formed by speckled brown melanophores; first two bars, slightly narrower than pupil diameter, extending ventrally from interorbital, one across the anterior eye and ending at posterior tip of jaw and the second crossing slightly posterior to pupil and ending mid-cheek; third bar originating well behind eye at dorsal midline and extending ventrally slightly onto middle of opercle; and fourth bar wider than first three, anterior to first dorsal fin, extending ventrally to approximately to just above pectoral-fin base. Eyes with green-yellow irises speckled with silvery dots and a thin silvery ring around the pupil. Body pale yellow to white with four dark saddles heavily speckled with brown melanophores; first saddle slightly narrower in width than eye diameter, located at middle of base of first dorsal fin extending ventrally to lateral midline where melanophores become less dense; second saddle about equal in width to eye diameter, located at anterior of second dorsal fin extending ventrally just short of lateral midline; third saddle slightly wider than eye diameter, located under rear of second dorsal fin base, extending ventrally to just beyond lateral midline; fourth saddle located laterally on the caudal peduncle at base of caudal fin, the front border rounded and the rear border straight, slightly larger than eye diameter. First dorsal fin bright yellow with a few brown melanophores along base immediately above saddle on body, few scattered melanophores on interradial membranes; second dorsal fin similarly colored as first. Caudal fin with a very wide oblique yellow bar down middle of fin rays. Anal fin bright yellow. Pectoral-fin base yellow with blotch of brown melanophores at center on the upper third of the fin base, extending to origin of rays. Pelvic fins pale.</p><p><bold><italic>Color in preservation</italic> (Fig. <xref ref-type="fig" rid="F2">2</xref>)</bold>: body and head uniformly pale yellow, fins translucent. Only remaining pigment consisting of light speckling of small melanophores on trunk at location where dark saddles occurred in life.</p></tp:treatment-sec><tp:treatment-sec sec-type="habitat" id="SECID0EGPAE"><title>Habitat.</title><p>The holotype was collected at from the deep-reef slope at 247 m on sand with <italic><tp:taxon-name><tp:taxon-name-part taxon-name-part-type="genus" reg="Halimeda">Halimeda</tp:taxon-name-part></tp:taxon-name></italic> rubble.</p></tp:treatment-sec><tp:treatment-sec sec-type="distribution" id="SECID0ETPAE"><title>Distribution.</title><p>Known only from the type locality off Roatan, Honduras.</p></tp:treatment-sec><tp:treatment-sec sec-type="etymology" id="SECID0EYPAE"><title>Etymology.</title><p>The specific epithet <italic><tp:taxon-name><tp:taxon-name-part taxon-name-part-type="genus" reg="Varicus"/><tp:taxon-name-part taxon-name-part-type="species" reg="prometheus">prometheus</tp:taxon-name-part></tp:taxon-name></italic> is a patronym in reference to the Greek god Prometheus. In Greek mythology, as punishment from the god Zeus, Prometheus had his liver eaten out by an eagle, only to have the liver grow back overnight so it might be eaten again the next day. The name refers to the fact that the abdomen of the holotype of the new species was partially eaten by a hermit crab. The name is treated as a noun in apposition.</p></tp:treatment-sec><tp:treatment-sec sec-type="remarks" id="SECID0EIQAE"><title>Remarks.</title><p><italic><tp:taxon-name><tp:taxon-name-part taxon-name-part-type="genus" reg="Varicus">Varicus</tp:taxon-name-part><tp:taxon-name-part taxon-name-part-type="species" reg="prometheus">prometheus</tp:taxon-name-part></tp:taxon-name></italic> most likely possesses 27 total vertebrae, like all other species in genus. However, our radiographs did not have enough resolution for us to determine whether the 12<sup>th</sup> vertebra had a haemal spine (if present, it is very reduced) rendering it the first caudal vertebra versus the last precaudal vertebra (Fig. <xref ref-type="fig" rid="F3">3</xref>). Thus, the counts of precaudal and caudal vertebrae may be 11+17 or 12+16. Accordingly, it is unclear how many anal-fin pterygiophores are inserted anterior to the first haemal spine. All other species of <italic><tp:taxon-name><tp:taxon-name-part taxon-name-part-type="genus" reg="Varicus">Varicus</tp:taxon-name-part></tp:taxon-name></italic> have one anal-fin pterygiophore inserted anterior to the haemal arch that is present on the 12<sup>th</sup> vertebra (other species of <tp:taxon-name><tp:taxon-name-part taxon-name-part-type="tribe">Gobiosomatini</tp:taxon-name-part></tp:taxon-name> have two pterygiophores inserted here, including the morphologically similar genus <italic><tp:taxon-name><tp:taxon-name-part taxon-name-part-type="genus" reg="Psilotris">Psilotris</tp:taxon-name-part></tp:taxon-name></italic> Ginsburg, 1953). In some rare instances in <italic><tp:taxon-name><tp:taxon-name-part taxon-name-part-type="genus" reg="Varicus">Varicus</tp:taxon-name-part></tp:taxon-name></italic>, the haemal arch on the 12<sup>th</sup> vertebra is very reduced and does not insert deeply into the space between the first two anal-fin pterygiophores, making it incorrectly appear on the x-ray as if there are two anal pterygiophores inserted before the “first” haemal spine on the 13<sup>th</sup> vertebrae, rather than one pterygiophore inserted before the 12<sup>th</sup> vertebra (Fig. <xref ref-type="fig" rid="F3">3</xref>; also see <xref ref-type="bibr" rid="B21">Tornabene et al. 2016b</xref>, fig. 2). This is likely the case with <italic><tp:taxon-name><tp:taxon-name-part taxon-name-part-type="genus" reg="Varicus">V.</tp:taxon-name-part><tp:taxon-name-part taxon-name-part-type="species" reg="prometheus">prometheus</tp:taxon-name-part></tp:taxon-name></italic>, and we tentatively consider the vertebral counts to be 11+16 with a single anal-fin pterygiophore inserted before the haemal arch.</p><p><italic><tp:taxon-name><tp:taxon-name-part taxon-name-part-type="genus" reg="Varicus">Varicus</tp:taxon-name-part><tp:taxon-name-part taxon-name-part-type="species" reg="prometheus">prometheus</tp:taxon-name-part></tp:taxon-name></italic> is easily distinguished from other species of <italic><tp:taxon-name><tp:taxon-name-part taxon-name-part-type="genus" reg="Varicus">Varicus</tp:taxon-name-part></tp:taxon-name></italic> and species in the morphologically similar genus <italic><tp:taxon-name><tp:taxon-name-part taxon-name-part-type="genus" reg="Psilotris">Psilotris</tp:taxon-name-part></tp:taxon-name></italic> (Table <xref ref-type="table" rid="T1">1</xref>) by the presence of four broad brown saddles on a uniformly yellow body. No other species of <italic><tp:taxon-name><tp:taxon-name-part taxon-name-part-type="genus" reg="Varicus">Varicus</tp:taxon-name-part></tp:taxon-name></italic> or <italic><tp:taxon-name><tp:taxon-name-part taxon-name-part-type="genus" reg="Psilotris">Psilotris</tp:taxon-name-part></tp:taxon-name></italic> has such saddles, although a few species [e.g., <italic><tp:taxon-name><tp:taxon-name-part taxon-name-part-type="genus" reg="Varicus">V.</tp:taxon-name-part><tp:taxon-name-part taxon-name-part-type="species" reg="adamsi">adamsi</tp:taxon-name-part></tp:taxon-name></italic> Gilmore, Van Tassell &amp; Tornabene, 2016; <italic><tp:taxon-name><tp:taxon-name-part taxon-name-part-type="genus" reg="Varicus">V.</tp:taxon-name-part><tp:taxon-name-part taxon-name-part-type="species" reg="vespa">vespa</tp:taxon-name-part></tp:taxon-name></italic> (Hastings &amp; Bortone, 1981); <italic><tp:taxon-name><tp:taxon-name-part taxon-name-part-type="genus" reg="Varicus">V.</tp:taxon-name-part><tp:taxon-name-part taxon-name-part-type="species" reg="marilynae">marilynae</tp:taxon-name-part></tp:taxon-name></italic> Gilmore, 1979] have complete or nearly complete vertical bars that are narrower than the saddles in <italic><tp:taxon-name><tp:taxon-name-part taxon-name-part-type="genus" reg="Varicus">V.</tp:taxon-name-part><tp:taxon-name-part taxon-name-part-type="species" reg="prometheus">prometheus</tp:taxon-name-part></tp:taxon-name></italic>, and <italic><tp:taxon-name><tp:taxon-name-part taxon-name-part-type="genus" reg="Varicus">V.</tp:taxon-name-part><tp:taxon-name-part taxon-name-part-type="species" reg="nigritus">nigritus</tp:taxon-name-part></tp:taxon-name></italic> has large dark blotches on the body that are as wide as the saddles in <italic><tp:taxon-name><tp:taxon-name-part taxon-name-part-type="genus" reg="Varicus">V.</tp:taxon-name-part><tp:taxon-name-part taxon-name-part-type="species" reg="prometheus">prometheus</tp:taxon-name-part></tp:taxon-name></italic> but are round rather than saddle shaped (Fig. <xref ref-type="fig" rid="F5">5</xref>). <italic><tp:taxon-name><tp:taxon-name-part taxon-name-part-type="genus" reg="Varicus">Varicus</tp:taxon-name-part><tp:taxon-name-part taxon-name-part-type="species" reg="prometheus">prometheus</tp:taxon-name-part></tp:taxon-name></italic> lacks scales on the trunk, whereas all other <italic><tp:taxon-name><tp:taxon-name-part taxon-name-part-type="genus" reg="Varicus">Varicus</tp:taxon-name-part></tp:taxon-name></italic> species except <italic><tp:taxon-name><tp:taxon-name-part taxon-name-part-type="genus" reg="Varicus">V.</tp:taxon-name-part><tp:taxon-name-part taxon-name-part-type="species" reg="lacerta">lacerta</tp:taxon-name-part></tp:taxon-name></italic> Tornabene, Robertson &amp; Baldwin, 2016, and <italic><tp:taxon-name><tp:taxon-name-part taxon-name-part-type="genus" reg="Varicus">V.</tp:taxon-name-part><tp:taxon-name-part taxon-name-part-type="species" reg="decorum">decorum</tp:taxon-name-part></tp:taxon-name></italic> Van Tassell, Baldwin &amp; Tornabene, 2016, have many rows of scales on the trunk. Both <italic><tp:taxon-name><tp:taxon-name-part taxon-name-part-type="genus" reg="Varicus">V.</tp:taxon-name-part><tp:taxon-name-part taxon-name-part-type="species" reg="decorum">decorum</tp:taxon-name-part></tp:taxon-name></italic> and <italic><tp:taxon-name><tp:taxon-name-part taxon-name-part-type="genus" reg="Varicus">V.</tp:taxon-name-part><tp:taxon-name-part taxon-name-part-type="species" reg="prometheus">prometheus</tp:taxon-name-part></tp:taxon-name></italic> possess modified basicaudal scales, which are lacking in <italic><tp:taxon-name><tp:taxon-name-part taxon-name-part-type="genus" reg="Varicus">V.</tp:taxon-name-part><tp:taxon-name-part taxon-name-part-type="species" reg="lacerta">lacerta</tp:taxon-name-part></tp:taxon-name></italic>. The unbranched pelvic rays of <italic><tp:taxon-name><tp:taxon-name-part taxon-name-part-type="genus" reg="Varicus">V.</tp:taxon-name-part><tp:taxon-name-part taxon-name-part-type="species" reg="prometheus">prometheus</tp:taxon-name-part></tp:taxon-name></italic> and the presence of one anal-fin pterygiophore (versus 2) inserted before the haemal arch distinguish it from all species of <italic><tp:taxon-name><tp:taxon-name-part taxon-name-part-type="genus" reg="Psilotris">Psilotris</tp:taxon-name-part></tp:taxon-name></italic>.</p><fig id="F5" position="float" orientation="portrait"><object-id xmlns:xlink="http://www.w3.org/1999/xlink" content-type="doi" xlink:type="simple">10.3897/zookeys.1180.107551.figure5</object-id><object-id xmlns:xlink="http://www.w3.org/1999/xlink" content-type="arpha" xlink:type="simple">87FB2F9C-AE1F-5AE3-ACA2-4DCF62040F95</object-id><label>Figure 5.</label><caption><p>Live or fresh coloration of <italic><tp:taxon-name><tp:taxon-name-part taxon-name-part-type="genus" reg="Varicus">Varicus</tp:taxon-name-part></tp:taxon-name></italic> species (coloration unknown for <italic><tp:taxon-name><tp:taxon-name-part taxon-name-part-type="genus" reg="Varicus">V.</tp:taxon-name-part><tp:taxon-name-part taxon-name-part-type="species" reg="benthonis">benthonis</tp:taxon-name-part></tp:taxon-name></italic> and <italic><tp:taxon-name><tp:taxon-name-part taxon-name-part-type="genus" reg="Varicus">V.</tp:taxon-name-part><tp:taxon-name-part taxon-name-part-type="species" reg="bucca">bucca</tp:taxon-name-part></tp:taxon-name></italic>) <bold>A</bold><italic><tp:taxon-name><tp:taxon-name-part taxon-name-part-type="genus" reg="Varicus">V.</tp:taxon-name-part><tp:taxon-name-part taxon-name-part-type="species" reg="adamsi">adamsi</tp:taxon-name-part></tp:taxon-name></italic>, photo by L. Tornabene <bold>B</bold><italic><tp:taxon-name><tp:taxon-name-part taxon-name-part-type="genus" reg="Varicus">V.</tp:taxon-name-part><tp:taxon-name-part taxon-name-part-type="species" reg="cephalocellatus">cephalocellatus</tp:taxon-name-part></tp:taxon-name></italic>, photo by B. Brown <bold>C</bold><italic><tp:taxon-name><tp:taxon-name-part taxon-name-part-type="genus" reg="Varicus">V.</tp:taxon-name-part><tp:taxon-name-part taxon-name-part-type="species" reg="decorum">decorum</tp:taxon-name-part></tp:taxon-name></italic>, photo by B. Brown <bold>D</bold><italic><tp:taxon-name><tp:taxon-name-part taxon-name-part-type="genus" reg="Varicus">V.</tp:taxon-name-part><tp:taxon-name-part taxon-name-part-type="species" reg="lacerta">lacerta</tp:taxon-name-part></tp:taxon-name></italic>, photo by C. Baldwin <bold>E</bold><italic><tp:taxon-name><tp:taxon-name-part taxon-name-part-type="genus" reg="Varicus">V.</tp:taxon-name-part><tp:taxon-name-part taxon-name-part-type="species" reg="marilynae">marilynae</tp:taxon-name-part></tp:taxon-name></italic>, illustration by R. G. Gilmore <bold>F</bold><italic><tp:taxon-name><tp:taxon-name-part taxon-name-part-type="genus" reg="Varicus">V.</tp:taxon-name-part><tp:taxon-name-part taxon-name-part-type="species" reg="veliguttatus">veliguttatus</tp:taxon-name-part></tp:taxon-name></italic>, photo by C. Baldwin <bold>G</bold><italic><tp:taxon-name><tp:taxon-name-part taxon-name-part-type="genus" reg="Varicus">V.</tp:taxon-name-part><tp:taxon-name-part taxon-name-part-type="species" reg="nigritus">nigritus</tp:taxon-name-part></tp:taxon-name></italic>, illustration by R. G. Gilmor <bold>H</bold><italic><tp:taxon-name><tp:taxon-name-part taxon-name-part-type="genus" reg="Varicus">V.</tp:taxon-name-part><tp:taxon-name-part taxon-name-part-type="species" reg="vespa">vespa</tp:taxon-name-part></tp:taxon-name></italic>, photo by the crew of the R/V BELLOWS.</p></caption><graphic xmlns:xlink="http://www.w3.org/1999/xlink" xlink:href="zookeys-1180-159_article-107551__-g005.jpg" position="float" orientation="portrait" xlink:type="simple" id="oo_908650.jpg"><uri content-type="original_file" xlink:type="simple">https://binary.pensoft.net/fig/908650</uri></graphic></fig><table-wrap id="T1" position="float" orientation="portrait"><label>Table 1.</label><caption><p>Important taxonomic characters for the genera <italic><tp:taxon-name><tp:taxon-name-part taxon-name-part-type="genus" reg="Varicus">Varicus</tp:taxon-name-part></tp:taxon-name></italic>, <italic><tp:taxon-name><tp:taxon-name-part taxon-name-part-type="genus" reg="Psilotris">Psilotris</tp:taxon-name-part></tp:taxon-name></italic> and <italic><tp:taxon-name><tp:taxon-name-part taxon-name-part-type="genus" reg="Pinnichthys">Pinnichthys</tp:taxon-name-part></tp:taxon-name></italic>.</p></caption><table id="TID0EAZAG" rules="all"><tbody><tr><th rowspan="1" colspan="1">Species</th><th rowspan="1" colspan="1">Second dorsal</th><th rowspan="1" colspan="1">Anal</th><th rowspan="1" colspan="1">Pectoral</th><th rowspan="1" colspan="1">AP</th><th rowspan="1" colspan="1">Pelvic rays 1–4</th><th rowspan="1" colspan="1">Papillae rows 5i/5s</th><th rowspan="1" colspan="1">Lateral scale rows</th><th rowspan="1" colspan="1">Basicaudal Scales</th></tr><tr><td rowspan="1" colspan="1"><italic><tp:taxon-name><tp:taxon-name-part taxon-name-part-type="genus" reg="Varicus">Varicus</tp:taxon-name-part><tp:taxon-name-part taxon-name-part-type="species" reg="prometheus">prometheus</tp:taxon-name-part></tp:taxon-name></italic> sp. nov</td><td rowspan="1" colspan="1">I,9</td><td rowspan="1" colspan="1">I,8</td><td rowspan="1" colspan="1">17</td><td rowspan="1" colspan="1">1</td><td rowspan="1" colspan="1">unbranched</td><td rowspan="1" colspan="1">connected</td><td rowspan="1" colspan="1">absent</td><td rowspan="1" colspan="1">present</td></tr><tr><td rowspan="1" colspan="1"><italic><tp:taxon-name><tp:taxon-name-part taxon-name-part-type="genus" reg="Varicus">Varicus</tp:taxon-name-part><tp:taxon-name-part taxon-name-part-type="species" reg="roatanensis">roatanensis</tp:taxon-name-part></tp:taxon-name></italic> sp. nov</td><td rowspan="1" colspan="1">I,8</td><td rowspan="1" colspan="1">I,8</td><td rowspan="1" colspan="1">17</td><td rowspan="1" colspan="1">?</td><td rowspan="1" colspan="1">unbranched</td><td rowspan="1" colspan="1">?</td><td rowspan="1" colspan="1">28</td><td rowspan="1" colspan="1">present</td></tr><tr><td rowspan="1" colspan="1">
                      <italic>
                        <tp:taxon-name><tp:taxon-name-part taxon-name-part-type="genus" reg="Varicus">Varicus</tp:taxon-name-part><tp:taxon-name-part taxon-name-part-type="species" reg="adamsi">adamsi</tp:taxon-name-part></tp:taxon-name>
                      </italic>
                    </td><td rowspan="1" colspan="1">I,9</td><td rowspan="1" colspan="1">I,7–8</td><td rowspan="1" colspan="1">18</td><td rowspan="1" colspan="1">1</td><td rowspan="1" colspan="1">branched – fleshy pads</td><td rowspan="1" colspan="1">connected</td><td rowspan="1" colspan="1">21–24</td><td rowspan="1" colspan="1">present</td></tr><tr><td rowspan="1" colspan="1">
                      <italic>
                        <tp:taxon-name><tp:taxon-name-part taxon-name-part-type="genus" reg="Varicus">Varicus</tp:taxon-name-part><tp:taxon-name-part taxon-name-part-type="species" reg="benthonis">benthonis</tp:taxon-name-part></tp:taxon-name>
                      </italic>
                    </td><td rowspan="1" colspan="1">I,8</td><td rowspan="1" colspan="1">I,7</td><td rowspan="1" colspan="1">16</td><td rowspan="1" colspan="1">1</td><td rowspan="1" colspan="1">branched</td><td rowspan="1" colspan="1">separate</td><td rowspan="1" colspan="1">12</td><td rowspan="1" colspan="1">present</td></tr><tr><td rowspan="1" colspan="1">
                      <italic>
                        <tp:taxon-name><tp:taxon-name-part taxon-name-part-type="genus" reg="Varicus">Varicus</tp:taxon-name-part><tp:taxon-name-part taxon-name-part-type="species" reg="bucca">bucca</tp:taxon-name-part></tp:taxon-name>
                      </italic>
                    </td><td rowspan="1" colspan="1">I,9</td><td rowspan="1" colspan="1">I,7–8</td><td rowspan="1" colspan="1">16–19</td><td rowspan="1" colspan="1">1</td><td rowspan="1" colspan="1">unbranched or branched – fleshy pads</td><td rowspan="1" colspan="1">connected</td><td rowspan="1" colspan="1">27</td><td rowspan="1" colspan="1">present</td></tr><tr><td rowspan="1" colspan="1">
                      <italic>
                        <tp:taxon-name><tp:taxon-name-part taxon-name-part-type="genus" reg="Varicus">Varicus</tp:taxon-name-part><tp:taxon-name-part taxon-name-part-type="species" reg="cephalocellatus">cephalocellatus</tp:taxon-name-part></tp:taxon-name>
                      </italic>
                    </td><td rowspan="1" colspan="1">I,10</td><td rowspan="1" colspan="1">I,9</td><td rowspan="1" colspan="1">19–20</td><td rowspan="1" colspan="1">1</td><td rowspan="1" colspan="1">unbranched</td><td rowspan="1" colspan="1">variable</td><td rowspan="1" colspan="1">12–23</td><td rowspan="1" colspan="1">present</td></tr><tr><td rowspan="1" colspan="1">
                      <italic>
                        <tp:taxon-name><tp:taxon-name-part taxon-name-part-type="genus" reg="Varicus">Varicus</tp:taxon-name-part><tp:taxon-name-part taxon-name-part-type="species" reg="decorum">decorum</tp:taxon-name-part></tp:taxon-name>
                      </italic>
                    </td><td rowspan="1" colspan="1">I,9</td><td rowspan="1" colspan="1">I,7–8</td><td rowspan="1" colspan="1">17</td><td rowspan="1" colspan="1">1</td><td rowspan="1" colspan="1">unbranched</td><td rowspan="1" colspan="1">connected</td><td rowspan="1" colspan="1">absent</td><td rowspan="1" colspan="1">present</td></tr><tr><td rowspan="1" colspan="1">
                      <italic>
                        <tp:taxon-name><tp:taxon-name-part taxon-name-part-type="genus" reg="Varicus">Varicus</tp:taxon-name-part><tp:taxon-name-part taxon-name-part-type="species" reg="lacerta">lacerta</tp:taxon-name-part></tp:taxon-name>
                      </italic>
                    </td><td rowspan="1" colspan="1">I,9</td><td rowspan="1" colspan="1">I,7</td><td rowspan="1" colspan="1">18</td><td rowspan="1" colspan="1">s</td><td rowspan="1" colspan="1">branched – feathery</td><td rowspan="1" colspan="1">connected</td><td rowspan="1" colspan="1">absent</td><td rowspan="1" colspan="1">absent</td></tr><tr><td rowspan="1" colspan="1">
                      <italic>
                        <tp:taxon-name><tp:taxon-name-part taxon-name-part-type="genus" reg="Varicus">Varicus</tp:taxon-name-part><tp:taxon-name-part taxon-name-part-type="species" reg="marilynae">marilynae</tp:taxon-name-part></tp:taxon-name>
                      </italic>
                    </td><td rowspan="1" colspan="1">I,8</td><td rowspan="1" colspan="1">I,7</td><td rowspan="1" colspan="1">16–18</td><td rowspan="1" colspan="1">1</td><td rowspan="1" colspan="1">branched – fleshy pads</td><td rowspan="1" colspan="1">connected</td><td rowspan="1" colspan="1">18–19</td><td rowspan="1" colspan="1">present</td></tr><tr><td rowspan="1" colspan="1">
                      <italic>
                        <tp:taxon-name><tp:taxon-name-part taxon-name-part-type="genus" reg="Varicus">Varicus</tp:taxon-name-part><tp:taxon-name-part taxon-name-part-type="species" reg="nigritus">nigritus</tp:taxon-name-part></tp:taxon-name>
                      </italic>
                    </td><td rowspan="1" colspan="1">I,9</td><td rowspan="1" colspan="1">I,8</td><td rowspan="1" colspan="1">17</td><td rowspan="1" colspan="1">1</td><td rowspan="1" colspan="1">unbranched</td><td rowspan="1" colspan="1">connected</td><td rowspan="1" colspan="1">present (exact count unknown)</td><td rowspan="1" colspan="1">present</td></tr><tr><td rowspan="1" colspan="1">
                      <italic>
                        <tp:taxon-name><tp:taxon-name-part taxon-name-part-type="genus" reg="Varicus">Varicus</tp:taxon-name-part><tp:taxon-name-part taxon-name-part-type="species" reg="veliguttatus">veliguttatus</tp:taxon-name-part></tp:taxon-name>
                      </italic>
                    </td><td rowspan="1" colspan="1">I,8</td><td rowspan="1" colspan="1">I,6–7</td><td rowspan="1" colspan="1">17–19</td><td rowspan="1" colspan="1">1</td><td rowspan="1" colspan="1">unbranched</td><td rowspan="1" colspan="1">connected</td><td rowspan="1" colspan="1">23–34</td><td rowspan="1" colspan="1">present</td></tr><tr><td rowspan="1" colspan="1">
                      <italic>
                        <tp:taxon-name><tp:taxon-name-part taxon-name-part-type="genus" reg="Varicus">Varicus</tp:taxon-name-part><tp:taxon-name-part taxon-name-part-type="species" reg="vespa">vespa</tp:taxon-name-part></tp:taxon-name>
                      </italic>
                    </td><td rowspan="1" colspan="1">I,9</td><td rowspan="1" colspan="1">I,7 (rarely I,6 or I,8)</td><td rowspan="1" colspan="1">15–17</td><td rowspan="1" colspan="1">1</td><td rowspan="1" colspan="1">branched – fleshy pads</td><td rowspan="1" colspan="1">separate</td><td rowspan="1" colspan="1">9–14</td><td rowspan="1" colspan="1">present</td></tr><tr><td rowspan="1" colspan="1">
                      <italic>
                        <tp:taxon-name><tp:taxon-name-part taxon-name-part-type="genus" reg="Psilotris">Psilotris</tp:taxon-name-part><tp:taxon-name-part taxon-name-part-type="species" reg="alepis">alepis</tp:taxon-name-part></tp:taxon-name>
                      </italic>
                    </td><td rowspan="1" colspan="1">I,9 (rarely I,8)</td><td rowspan="1" colspan="1">I,7–8</td><td rowspan="1" colspan="1">15</td><td rowspan="1" colspan="1">2</td><td rowspan="1" colspan="1">branched</td><td rowspan="1" colspan="1">separate</td><td rowspan="1" colspan="1">absent</td><td rowspan="1" colspan="1">absent</td></tr><tr><td rowspan="1" colspan="1">
                      <italic>
                        <tp:taxon-name><tp:taxon-name-part taxon-name-part-type="genus" reg="Psilotris">Psilotris</tp:taxon-name-part><tp:taxon-name-part taxon-name-part-type="species" reg="boehlkei">boehlkei</tp:taxon-name-part></tp:taxon-name>
                      </italic>
                    </td><td rowspan="1" colspan="1">I,9–10</td><td rowspan="1" colspan="1">I,9</td><td rowspan="1" colspan="1">16–18</td><td rowspan="1" colspan="1">2</td><td rowspan="1" colspan="1">branched</td><td rowspan="1" colspan="1">separate</td><td rowspan="1" colspan="1">absent</td><td rowspan="1" colspan="1">absent</td></tr><tr><td rowspan="1" colspan="1">
                      <italic>
                        <tp:taxon-name><tp:taxon-name-part taxon-name-part-type="genus" reg="Psilotris">Psilotris</tp:taxon-name-part><tp:taxon-name-part taxon-name-part-type="species" reg="celsa">celsa</tp:taxon-name-part></tp:taxon-name>
                      </italic>
                    </td><td rowspan="1" colspan="1">I,9–10 (rarely I,8)</td><td rowspan="1" colspan="1">I,9–10 (rarely I,8)</td><td rowspan="1" colspan="1">16–17</td><td rowspan="1" colspan="1">2</td><td rowspan="1" colspan="1">branched</td><td rowspan="1" colspan="1">connected</td><td rowspan="1" colspan="1">absent</td><td rowspan="1" colspan="1">absent</td></tr><tr><td rowspan="1" colspan="1">
                      <italic>
                        <tp:taxon-name><tp:taxon-name-part taxon-name-part-type="genus" reg="Psilotris">Psilotris</tp:taxon-name-part><tp:taxon-name-part taxon-name-part-type="species" reg="kaufmani">kaufmani</tp:taxon-name-part></tp:taxon-name>
                      </italic>
                    </td><td rowspan="1" colspan="1">I,10 (rarely I,9)</td><td rowspan="1" colspan="1">I,10 (rarely I,9)</td><td rowspan="1" colspan="1">16–19</td><td rowspan="1" colspan="1">2</td><td rowspan="1" colspan="1">branched</td><td rowspan="1" colspan="1">connected</td><td rowspan="1" colspan="1">absent</td><td rowspan="1" colspan="1">absent</td></tr><tr><td rowspan="1" colspan="1">
                      <italic>
                        <tp:taxon-name><tp:taxon-name-part taxon-name-part-type="genus" reg="Psilotris">Psilotris</tp:taxon-name-part><tp:taxon-name-part taxon-name-part-type="species" reg="laetarii">laetarii</tp:taxon-name-part></tp:taxon-name>
                      </italic>
                    </td><td rowspan="1" colspan="1">I,9–10</td><td rowspan="1" colspan="1">I,7–8</td><td rowspan="1" colspan="1">15–17</td><td rowspan="1" colspan="1">2</td><td rowspan="1" colspan="1">branched</td><td rowspan="1" colspan="1">connected</td><td rowspan="1" colspan="1">absent</td><td rowspan="1" colspan="1">absent</td></tr><tr><td rowspan="1" colspan="1">
                      <italic>
                        <tp:taxon-name><tp:taxon-name-part taxon-name-part-type="genus" reg="Psilotris">Psilotris</tp:taxon-name-part><tp:taxon-name-part taxon-name-part-type="species" reg="laurae">laurae</tp:taxon-name-part></tp:taxon-name>
                      </italic>
                    </td><td rowspan="1" colspan="1">I,9</td><td rowspan="1" colspan="1">I,8</td><td rowspan="1" colspan="1">18</td><td rowspan="1" colspan="1">1</td><td rowspan="1" colspan="1">branched</td><td rowspan="1" colspan="1">connected</td><td rowspan="1" colspan="1">absent</td><td rowspan="1" colspan="1">absent</td></tr><tr><td rowspan="1" colspan="1">
                      <italic>
                        <tp:taxon-name><tp:taxon-name-part taxon-name-part-type="genus" reg="Psilotris">Psilotris</tp:taxon-name-part><tp:taxon-name-part taxon-name-part-type="species" reg="vantasselli">vantasselli</tp:taxon-name-part></tp:taxon-name>
                      </italic>
                    </td><td rowspan="1" colspan="1">I,9</td><td rowspan="1" colspan="1">I,8</td><td rowspan="1" colspan="1">15</td><td rowspan="1" colspan="1">1</td><td rowspan="1" colspan="1">branched</td><td rowspan="1" colspan="1">connected</td><td rowspan="1" colspan="1">absent</td><td rowspan="1" colspan="1">present</td></tr><tr><td rowspan="1" colspan="1">
                      <italic>
                        <tp:taxon-name><tp:taxon-name-part taxon-name-part-type="genus" reg="Pinnichthys">Pinnichthys</tp:taxon-name-part><tp:taxon-name-part taxon-name-part-type="species" reg="aimoriensis">aimoriensis</tp:taxon-name-part></tp:taxon-name>
                      </italic>
                    </td><td rowspan="1" colspan="1">I,10–11</td><td rowspan="1" colspan="1">I,10</td><td rowspan="1" colspan="1">18–19</td><td rowspan="1" colspan="1">2</td><td rowspan="1" colspan="1">branched</td><td rowspan="1" colspan="1">connected</td><td rowspan="1" colspan="1">40–47</td><td rowspan="1" colspan="1">present</td></tr><tr><td rowspan="1" colspan="1">
                      <italic>
                        <tp:taxon-name><tp:taxon-name-part taxon-name-part-type="genus" reg="Pinnichthys">Pinnichthys</tp:taxon-name-part><tp:taxon-name-part taxon-name-part-type="species" reg="bilix">bilix</tp:taxon-name-part></tp:taxon-name>
                      </italic>
                    </td><td rowspan="1" colspan="1">I,11</td><td rowspan="1" colspan="1">I,10–11</td><td rowspan="1" colspan="1">19–20</td><td rowspan="1" colspan="1">2</td><td rowspan="1" colspan="1">branched</td><td rowspan="1" colspan="1">connected</td><td rowspan="1" colspan="1">30–35</td><td rowspan="1" colspan="1">present</td></tr><tr><td rowspan="1" colspan="1">
                      <italic>
                        <tp:taxon-name><tp:taxon-name-part taxon-name-part-type="genus" reg="Pinnichthys">Pinnichthys</tp:taxon-name-part><tp:taxon-name-part taxon-name-part-type="species" reg="prolata">prolata</tp:taxon-name-part></tp:taxon-name>
                      </italic>
                    </td><td rowspan="1" colspan="1">I,10–11</td><td rowspan="1" colspan="1">I,10–11</td><td rowspan="1" colspan="1">17–19</td><td rowspan="1" colspan="1">2</td><td rowspan="1" colspan="1">branched</td><td rowspan="1" colspan="1">connected</td><td rowspan="1" colspan="1">34–37</td><td rowspan="1" colspan="1">present</td></tr><tr><td rowspan="1" colspan="1">
                      <italic>
                        <tp:taxon-name><tp:taxon-name-part taxon-name-part-type="genus" reg="Pinnichthys">Pinnichthys</tp:taxon-name-part><tp:taxon-name-part taxon-name-part-type="species" reg="saurimimica">saurimimica</tp:taxon-name-part></tp:taxon-name>
                      </italic>
                    </td><td rowspan="1" colspan="1">I,11</td><td rowspan="1" colspan="1">I,11</td><td rowspan="1" colspan="1">20</td><td rowspan="1" colspan="1">2</td><td rowspan="1" colspan="1">branched</td><td rowspan="1" colspan="1">connected</td><td rowspan="1" colspan="1">47–53</td><td rowspan="1" colspan="1">present</td></tr><tr><td rowspan="1" colspan="1"><italic><tp:taxon-name><tp:taxon-name-part taxon-name-part-type="genus" reg="Pinnichthys">Pinnichthys</tp:taxon-name-part><tp:taxon-name-part taxon-name-part-type="species" reg="atrimela">atrimela</tp:taxon-name-part></tp:taxon-name></italic> (Pacific)</td><td rowspan="1" colspan="1">I,11</td><td rowspan="1" colspan="1">I,10</td><td rowspan="1" colspan="1">20</td><td rowspan="1" colspan="1">2</td><td rowspan="1" colspan="1">branched</td><td rowspan="1" colspan="1">connected</td><td rowspan="1" colspan="1">41</td><td rowspan="1" colspan="1">present</td></tr></tbody></table></table-wrap></tp:treatment-sec><ref-list><ref id="B16"><mixed-citation xmlns:xlink="http://www.w3.org/1999/xlink" xlink:type="simple"><person-group><name name-style="western"><surname>Sanzo</surname><given-names>L</given-names></name></person-group> (<year>1911</year>) <article-title>Distribuzione delle papille cutanee (organi ciatiformi) e suo valore sistematico nei Gobi.</article-title><source>Mittheilungen aus der Zoologischen Station zu Neapal</source><volume>20</volume>: <fpage>251</fpage>–<lpage>328</lpage>.</mixed-citation></ref><ref id="B21"><mixed-citation xmlns:xlink="http://www.w3.org/1999/xlink" xlink:type="simple"><person-group><name name-style="western"><surname>Tornabene</surname><given-names>L</given-names></name><name name-style="western"><surname>Van Tassell</surname><given-names>JL</given-names></name><name name-style="western"><surname>Gilmore</surname><given-names>RG</given-names></name><name name-style="western"><surname>Robertson</surname><given-names>DR</given-names></name><name name-style="western"><surname>Young</surname><given-names>F</given-names></name><name name-style="western"><surname>Baldwin</surname><given-names>CC</given-names></name></person-group> (<year>2016b</year>) <article-title>Molecular phylogeny, analysis of character evolution, and submersible collections enable a new classification for a diverse group of gobies (<tp:taxon-name><tp:taxon-name-part taxon-name-part-type="subclass">Teleostei</tp:taxon-name-part></tp:taxon-name>: <tp:taxon-name><tp:taxon-name-part taxon-name-part-type="family">Gobiidae</tp:taxon-name-part></tp:taxon-name>: <italic><tp:taxon-name><tp:taxon-name-part taxon-name-part-type="genus">Nes</tp:taxon-name-part></tp:taxon-name></italic> subgroup), including nine new species and four new genera.</article-title><source>Zoological Journal of the Linnean Society</source><volume>177</volume>(<issue>4</issue>): <fpage>764</fpage>–<lpage>812</lpage>. <ext-link xlink:href="10.1111/zoj.12394" ext-link-type="doi" xlink:type="simple">https://doi.org/10.1111/zoj.12394</ext-link></mixed-citation></ref></ref-list></tp:taxon-treatment>
