# Supplementary material for: ﻿Two new species of Varicus from Caribbean deep reefs, with comments on the related genus Pinnichthys (Teleostei, Gobiidae, Gobiosomatini, Nes subgroup)
Source: Zookeys. 2023 Sep 20;1180:159–80. doi: 10.3897/zookeys.1180.107551 (PMC10534247; doi:10.3897/zookeys.1180.107551)
Supplement: XML Treatment for Varicus roatanensis [file zookeys.1180.107551-treatment2.xml]

<!DOCTYPE tp:taxon-treatment
  PUBLIC "-//TaxonX//DTD Taxonomic Treatment Publishing DTD v0 20100105//EN" "tax-treatment-NSO.dtd">
<tp:taxon-treatment xmlns:tp="http://www.plazi.org/taxpub"><tp:treatment-meta><kwd-group><label>Taxon classification</label><kwd>
                <named-content content-type="kingdom">Animalia</named-content>
              </kwd><kwd>
                <named-content content-type="order">Perciformes</named-content>
              </kwd><kwd>
                <named-content content-type="family">Gobiidae</named-content>
              </kwd></kwd-group><mixed-citation publication-type="journal"><person-group><name><surname>Fuentes</surname><given-names>Katlyn M.</given-names></name><name><surname>Baldwin</surname><given-names>Carole C.</given-names></name><name><surname>Robertson</surname><given-names>D. Ross</given-names></name><name><surname>Lardizábal</surname><given-names>Claudia C.</given-names></name><name><surname>Tornabene</surname><given-names>Luke</given-names></name></person-group><article-title>﻿Two new species of <italic><tp:taxon-name><tp:taxon-name-part taxon-name-part-type="genus" reg="Varicus">Varicus</tp:taxon-name-part></tp:taxon-name></italic> from Caribbean deep reefs, with comments on the related genus <italic><tp:taxon-name><tp:taxon-name-part taxon-name-part-type="genus" reg="Pinnichthys">Pinnichthys</tp:taxon-name-part></tp:taxon-name></italic> (<tp:taxon-name><tp:taxon-name-part taxon-name-part-type="subclass">Teleostei</tp:taxon-name-part></tp:taxon-name>, <tp:taxon-name><tp:taxon-name-part taxon-name-part-type="family">Gobiidae</tp:taxon-name-part></tp:taxon-name>, <tp:taxon-name><tp:taxon-name-part taxon-name-part-type="tribe">Gobiosomatini</tp:taxon-name-part></tp:taxon-name>, <tp:taxon-name><tp:taxon-name-part taxon-name-part-type="genus" reg="Nes">Nes</tp:taxon-name-part></tp:taxon-name> subgroup)</article-title><source>Zookeys</source><day>20</day><month>09</month><year>2023</year><volume>1180</volume><fpage>159</fpage><lpage>180</lpage><pub-id pub-id-type="doi">10.3897/zookeys.1180.107551</pub-id></mixed-citation></tp:treatment-meta><tp:nomenclature><label>﻿</label><tp:taxon-name>
              <object-id xmlns:xlink="http://www.w3.org/1999/xlink" content-type="arpha" xlink:type="simple">EC48138A-17C1-5C7D-B542-33391B303D94</object-id>
              <tp:taxon-name-part taxon-name-part-type="genus" reg="Varicus">Varicus</tp:taxon-name-part>
              <tp:taxon-name-part taxon-name-part-type="species" reg="roatanensis">roatanensis</tp:taxon-name-part>
              <object-id xmlns:xlink="http://www.w3.org/1999/xlink" content-type="zoobank" xlink:type="simple">https://zoobank.org/D59D4338-07EB-4437-9607-F746940EE982</object-id>
            </tp:taxon-name><tp:taxon-status xmlns:xlink="http://www.w3.org/1999/xlink" xlink:type="simple">sp. nov.</tp:taxon-status><xref ref-type="fig" rid="F6">Fig. 6 Roatan goby, Gobio de Roatan (Spanish)</xref></tp:nomenclature><tp:treatment-sec sec-type="type locality" id="SECID0EB6AG"><title>Type locality.</title><p>Roatan, Honduras; western Caribbean.</p></tp:treatment-sec><tp:treatment-sec sec-type="Holotype" id="SECID0EG6AG"><title>Holotype.</title><p>Honduras • 1 female 18.5 mm SL; western Caribbean, island of Roatan, west End, off Half Moon Bay, sta. IDABEL18-03; <named-content xmlns:xlink="http://www.w3.org/1999/xlink" content-type="dwc:verbatimCoordinates" xlink:type="simple"><named-content content-type="geo-json" specific-use="{&#34;type&#34;:&#34;Point&#34;,&#34;coordinates&#34;:[-86.598000,16.304000]}" id="NCID0EP6AG" xlink:type="simple">16.304°N, 86.598°W</named-content></named-content>; 237 m depth; 6 June 2018; Luke Tornabene, Rachel Manning, and Karl Stanley; 5% quinaldine-sulfate dispersed from Idabel submersible; UW 158127, DNA sample ROA18043.</p></tp:treatment-sec><tp:treatment-sec sec-type="Generic placement" id="SECID0E16AG"><title>Generic placement.</title><p>In addition to the molecular characters supporting the phylogenetic placement of this species, the following morphological characters support its inclusion in the genus <italic><tp:taxon-name><tp:taxon-name-part taxon-name-part-type="genus" reg="Varicus">Varicus</tp:taxon-name-part></tp:taxon-name></italic>: first dorsal spines VII; vertebrae 11+16; dorsal pterygiophore formula 3-221110; anal-fin rays I,9 or fewer (I,8 in <italic><tp:taxon-name><tp:taxon-name-part taxon-name-part-type="genus" reg="Varicus">V.</tp:taxon-name-part><tp:taxon-name-part taxon-name-part-type="species" reg="roatanensis">roatanensis</tp:taxon-name-part></tp:taxon-name></italic>); head pores absent; pelvic fins completely separate, lacking both anterior frenum and membrane connecting bases of innermost pelvic-fin rays; fifth pelvic-fin ray unbranched.</p></tp:treatment-sec><tp:treatment-sec sec-type="diagnosis" id="SECID0ESABG"><title>Diagnosis.</title><p><italic><tp:taxon-name><tp:taxon-name-part taxon-name-part-type="genus" reg="Varicus">Varicus</tp:taxon-name-part><tp:taxon-name-part taxon-name-part-type="species" reg="roatanensis">roatanensis</tp:taxon-name-part></tp:taxon-name></italic> is distinguishable from all other <italic><tp:taxon-name><tp:taxon-name-part taxon-name-part-type="genus" reg="Varicus">Varicus</tp:taxon-name-part></tp:taxon-name></italic> species by the following combination of characters: second dorsal fin I,8; anal fin I,8; pectoral fin 17; body scaled with 28 lateral rows of ctenoid scales, modified basicaudal scales present; pelvic rays 1–4 unbranched; body white with a series of elongate yellow dashes along lateral midline with scattered yellow spots between lateral midline and dorsal midline; dorsal and caudal fins white with bright yellow spots in life, pectoral, pelvic, and anal fins white.</p></tp:treatment-sec><tp:treatment-sec sec-type="description" id="SECID0EKBBG"><title>Description.</title><p>General shape: body widest and deepest at the head, trunk tapering in width and depth posteriorly, dorsal head profile moderately sloping from dorsum to tip of snout.</p><p><bold><italic>Morphometrics (%SL)</italic></bold>: head length 30.3; eye diameter 10.8; snout length 5.9; upper-jaw length 10.3; post-orbital length 13.5; predorsal length 40.0; body depth at 1<sup>st</sup> dorsal-fin origin 15.1; body depth at anal-fin origin 12.4; preanal length 54.1; body depth at caudal peduncle 9.2; caudal-peduncle length 9.2; pectoral-fin length 20.5; pelvic-fin length 25.9.</p><p><bold><italic>Median and paired fins</italic></bold>: first dorsal fin VII; second dorsal fin I,8; anal fin I,8; pectoral fin 17; pelvic fins I,5, fins well separated, lacking both anterior frenum and membrane connecting bases of innermost rays; 4<sup>th</sup> pelvic-fin ray longest, extending posteriorly to anus; rays 1–4 connected by a thin membrane, all unbranched without fleshy tips; 5<sup>th</sup> ray unbranched and approximately 25% the length of the 4<sup>th</sup> ray; caudal fin damaged, unable to determine fin-shape, branched caudal-fin rays13, segmented caudal-fin rays 17.</p><p><bold><italic>Vertebral skeleton</italic></bold>: 27 vertebrae, 11 precaudal, and 16 caudal; dorsal pterygiophore formula 3-221110, unknown number of anal-fin pterygiophores inserted anterior to 1<sup>st</sup> haemal spine, as radiographs were unclear.</p><p><bold><italic>Head</italic></bold>: jaw terminal, angled approximately 50 degrees from the horizontal axis of body, extending posteriorly to vertical anterior end of pupil; anterior naris on elongate tube, posterior naris barely visible as an opening on a slightly raised rim immediately anterior to eye; eyes large, dorsolateral, extending slightly above head profile; narrow interorbital space, operculum opening slightly larger than pectoral fin base; condition and presence/absence of teeth undeterminable due to condition of specimen.</p><p><bold><italic>Sensory papillae</italic></bold>: skin of holotype is heavily abraded and no papillae are visible on the head or body.</p><p><bold><italic>Squamation</italic></bold>: trunk covered with ctenoid scales, extending anteriorly to pectoral-fin base; 28 scales in lateral series, approximately 9 or 10 transverse scale rows; no scales on head; 2 modified basicaudal scales with enlarged ctenii present at dorsal and central margins at base of caudal-fin.</p><p><bold><italic>Genitalia</italic></bold>: female with short, rounded papilla, wider at base and tapering to a slightly conical point; male unknown.</p><p><bold><italic>Color before preservation</italic> (Fig. <xref ref-type="fig" rid="F6">6</xref>)</bold>: body translucent white with pale to bright yellow markings which are more visible when fish was photographed against white vs. black background. Head white with three slender bright yellow stripes below and posterior to eye, a slender yellow bar running down the center of the operculum; and with scattered melanophores, silver iridiophores, and bright yellow xanthrophores extending posterior from eye onto opercle; iris gold, heavily speckled with green-yellow dots; a thin silvery-white inner ring around pupil; three indistinct yellow bands across the nape, last one at level of origin of first dorsal fin. Body translucent white with three elongate yellow dashes along lateral midline, first dash under first dorsal fin, second dash below origin of second dorsal fin, third dash positioned below posterior half of second dorsal fin; nine small yellow spots extending ventrally from dorsal midline, first spot starting on nape, last spot above middle of caudal peduncle. First and second dorsal fins pale, each interradial membrane with one or two bright yellow spots, giving faint impression of one or two yellow stripes across fins. Caudal fin pale with a faint yellow curved bar across middle of rays, and a bright yellow vertical bar across base of caudal fin, with a triangular extension onto caudal peduncle. Anal fin pale, slightly translucent. Pectoral-fin base white with small horizontal patch of yellow on the dorsal part of fin base; pectoral rays white and semitransparent; pelvic fins pale.</p><fig id="F6" position="float" orientation="portrait"><object-id xmlns:xlink="http://www.w3.org/1999/xlink" content-type="doi" xlink:type="simple">10.3897/zookeys.1180.107551.figure6</object-id><object-id xmlns:xlink="http://www.w3.org/1999/xlink" content-type="arpha" xlink:type="simple">DA26ABC4-33FF-53AC-8078-BA84DFF3258B</object-id><label>Figure 6.</label><caption><p><italic><tp:taxon-name><tp:taxon-name-part taxon-name-part-type="genus" reg="Varicus">Varicus</tp:taxon-name-part><tp:taxon-name-part taxon-name-part-type="species" reg="roatanensis">roatanensis</tp:taxon-name-part></tp:taxon-name></italic> sp. nov. holotype, UW158127, 18.5 mm SL, female, prior to preservation (top two photos) and preserved (bottom). Photos by L. Tornabene.</p></caption><graphic xmlns:xlink="http://www.w3.org/1999/xlink" xlink:href="zookeys-1180-159_article-107551__-g006.jpg" position="float" orientation="portrait" xlink:type="simple" id="oo_908651.jpg"><uri content-type="original_file" xlink:type="simple">https://binary.pensoft.net/fig/908651</uri></graphic></fig><p><bold><italic>Color in preservation</italic> (Fig. <xref ref-type="fig" rid="F6">6</xref>)</bold>: body uniformly pale yellow with no visible pigmentation on head, trunk or fins.</p></tp:treatment-sec><tp:treatment-sec sec-type="habitat" id="SECID0EGFBG"><title>Habitat.</title><p>Collected at 237 m. Specimen found on a silt-covered boulder with small 3–10 cm diameter caves and crevices.</p></tp:treatment-sec><tp:treatment-sec sec-type="distribution" id="SECID0ELFBG"><title>Distribution.</title><p>Known only from the type locality off Roatan, Honduras.</p></tp:treatment-sec><tp:treatment-sec sec-type="etymology" id="SECID0EQFBG"><title>Etymology.</title><p>The specific epithet <italic><tp:taxon-name><tp:taxon-name-part taxon-name-part-type="genus" reg="Varicus"/><tp:taxon-name-part taxon-name-part-type="species" reg="roatanensis">roatanensis</tp:taxon-name-part></tp:taxon-name></italic> refers to the type locality, Roatan, Honduras.</p></tp:treatment-sec><tp:treatment-sec sec-type="remarks" id="SECID0EAGBG"><title>Remarks</title><p><bold>(Table <xref ref-type="table" rid="T1">1</xref>).</bold><italic><tp:taxon-name><tp:taxon-name-part taxon-name-part-type="genus" reg="Varicus">Varicus</tp:taxon-name-part><tp:taxon-name-part taxon-name-part-type="species" reg="roatanensis">roatanensis</tp:taxon-name-part></tp:taxon-name></italic> can be distinguished from <italic><tp:taxon-name><tp:taxon-name-part taxon-name-part-type="genus" reg="Varicus">V.</tp:taxon-name-part><tp:taxon-name-part taxon-name-part-type="species" reg="decorum">decorum</tp:taxon-name-part></tp:taxon-name></italic>, <italic><tp:taxon-name><tp:taxon-name-part taxon-name-part-type="genus" reg="Varicus">V.</tp:taxon-name-part><tp:taxon-name-part taxon-name-part-type="species" reg="lacerta">lacerta</tp:taxon-name-part></tp:taxon-name></italic> and <italic><tp:taxon-name><tp:taxon-name-part taxon-name-part-type="genus" reg="Varicus">V.</tp:taxon-name-part><tp:taxon-name-part taxon-name-part-type="species" reg="prometheus">prometheus</tp:taxon-name-part></tp:taxon-name></italic> and all species of <italic><tp:taxon-name><tp:taxon-name-part taxon-name-part-type="genus" reg="Psilotris">Psilotris</tp:taxon-name-part></tp:taxon-name></italic> by the presence of multiple rows of scales on the side of the body (versus body scales absent; two modified basicaudal scales present in <italic><tp:taxon-name><tp:taxon-name-part taxon-name-part-type="genus" reg="Varicus">V.</tp:taxon-name-part><tp:taxon-name-part taxon-name-part-type="species" reg="decorum">decorum</tp:taxon-name-part></tp:taxon-name></italic>, <italic><tp:taxon-name><tp:taxon-name-part taxon-name-part-type="genus" reg="Varicus">V.</tp:taxon-name-part><tp:taxon-name-part taxon-name-part-type="species" reg="prometheus">prometheus</tp:taxon-name-part></tp:taxon-name></italic>, and <italic><tp:taxon-name><tp:taxon-name-part taxon-name-part-type="genus" reg="Psilotris">P.</tp:taxon-name-part><tp:taxon-name-part taxon-name-part-type="species" reg="vantasselli">vantasselli</tp:taxon-name-part></tp:taxon-name></italic>). The unbranched pelvic-fin rays in <italic><tp:taxon-name><tp:taxon-name-part taxon-name-part-type="genus" reg="Varicus">V.</tp:taxon-name-part><tp:taxon-name-part taxon-name-part-type="species" reg="roatanensis">roatanensis</tp:taxon-name-part></tp:taxon-name></italic> distinguish it from <italic><tp:taxon-name><tp:taxon-name-part taxon-name-part-type="genus" reg="Varicus">V.</tp:taxon-name-part><tp:taxon-name-part taxon-name-part-type="species" reg="adamsi">adamsi</tp:taxon-name-part></tp:taxon-name></italic>, <italic><tp:taxon-name><tp:taxon-name-part taxon-name-part-type="genus" reg="Varicus">V.</tp:taxon-name-part><tp:taxon-name-part taxon-name-part-type="species" reg="benthonis">benthonis</tp:taxon-name-part></tp:taxon-name></italic> (Ginsburg, 1943), <italic><tp:taxon-name><tp:taxon-name-part taxon-name-part-type="genus" reg="Varicus">V.</tp:taxon-name-part><tp:taxon-name-part taxon-name-part-type="species" reg="marilynae">marilynae</tp:taxon-name-part></tp:taxon-name></italic> and <italic><tp:taxon-name><tp:taxon-name-part taxon-name-part-type="genus" reg="Varicus">V.</tp:taxon-name-part><tp:taxon-name-part taxon-name-part-type="species" reg="vespa">vespa</tp:taxon-name-part></tp:taxon-name></italic>, all of which have rays 1–4 branched (<italic><tp:taxon-name><tp:taxon-name-part taxon-name-part-type="genus" reg="Varicus">V.</tp:taxon-name-part><tp:taxon-name-part taxon-name-part-type="species" reg="adamsi">adamsi</tp:taxon-name-part></tp:taxon-name></italic>, <italic><tp:taxon-name><tp:taxon-name-part taxon-name-part-type="genus" reg="Varicus">V.</tp:taxon-name-part><tp:taxon-name-part taxon-name-part-type="species" reg="marilynae">marilynae</tp:taxon-name-part></tp:taxon-name></italic> and <italic><tp:taxon-name><tp:taxon-name-part taxon-name-part-type="genus" reg="Varicus">V.</tp:taxon-name-part><tp:taxon-name-part taxon-name-part-type="species" reg="vespa">vespa</tp:taxon-name-part></tp:taxon-name></italic> also with fleshy pads at the tips of rays). <italic><tp:taxon-name><tp:taxon-name-part taxon-name-part-type="genus" reg="Varicus">Varicus</tp:taxon-name-part><tp:taxon-name-part taxon-name-part-type="species" reg="roatanensis">roatanensis</tp:taxon-name-part></tp:taxon-name></italic> is most similar to <italic><tp:taxon-name><tp:taxon-name-part taxon-name-part-type="genus" reg="Varicus">V.</tp:taxon-name-part><tp:taxon-name-part taxon-name-part-type="species" reg="bucca">bucca</tp:taxon-name-part></tp:taxon-name></italic> Robins &amp; Böhlke, 1961, <italic><tp:taxon-name><tp:taxon-name-part taxon-name-part-type="genus" reg="Varicus">V.</tp:taxon-name-part><tp:taxon-name-part taxon-name-part-type="species" reg="cephalocellatus">cephalocellatus</tp:taxon-name-part></tp:taxon-name></italic> Gilmore, Van Tassell &amp; Baldwin, 2016, <italic><tp:taxon-name><tp:taxon-name-part taxon-name-part-type="genus" reg="Varicus">V.</tp:taxon-name-part><tp:taxon-name-part taxon-name-part-type="species" reg="nigritus">nigritus</tp:taxon-name-part></tp:taxon-name></italic> Gilmore, Van Tassell &amp; Baldwin, 2016, and <italic><tp:taxon-name><tp:taxon-name-part taxon-name-part-type="genus" reg="Varicus">V.</tp:taxon-name-part><tp:taxon-name-part taxon-name-part-type="species" reg="veliguttatus">veliguttatus</tp:taxon-name-part></tp:taxon-name></italic> Van Tassell, Baldwin &amp; Gilmore, 2016, in having scales on the body and unbranched pelvic-fin rays but differs from each of these species in body coloration. <italic><tp:taxon-name><tp:taxon-name-part taxon-name-part-type="genus" reg="Varicus">Varicus</tp:taxon-name-part><tp:taxon-name-part taxon-name-part-type="species" reg="roatanensis">roatanensis</tp:taxon-name-part></tp:taxon-name></italic> is the only species in the genus to have elongate yellow dashes along the lateral midline, whereas <italic><tp:taxon-name><tp:taxon-name-part taxon-name-part-type="genus" reg="Varicus">V.</tp:taxon-name-part><tp:taxon-name-part taxon-name-part-type="species" reg="veliguttatus">veliguttatus</tp:taxon-name-part></tp:taxon-name></italic>, <italic><tp:taxon-name><tp:taxon-name-part taxon-name-part-type="genus" reg="Varicus">V.</tp:taxon-name-part><tp:taxon-name-part taxon-name-part-type="species" reg="nigritus">nigritus</tp:taxon-name-part></tp:taxon-name></italic> and <italic><tp:taxon-name><tp:taxon-name-part taxon-name-part-type="genus" reg="Varicus">V.</tp:taxon-name-part><tp:taxon-name-part taxon-name-part-type="species" reg="decorum">decorum</tp:taxon-name-part></tp:taxon-name></italic> have distinct yellow or dark round blotches, saddles, or vertical bars on the body. While the fresh or living coloration of <italic><tp:taxon-name><tp:taxon-name-part taxon-name-part-type="genus" reg="Varicus">V.</tp:taxon-name-part><tp:taxon-name-part taxon-name-part-type="species" reg="bucca">bucca</tp:taxon-name-part></tp:taxon-name></italic> is not known, and the type series may represent several species (<xref ref-type="bibr" rid="B21">Tornabene et al. 2016b</xref>), the description and illustration of the preserved holotype clearly indicate a very dark anal fin that is heavily covered with melanophores (<xref ref-type="bibr" rid="B14">Robins and Böhlke 1961</xref>). This pattern is shared with several other species of <italic><tp:taxon-name><tp:taxon-name-part taxon-name-part-type="genus" reg="Varicus">Varicus</tp:taxon-name-part></tp:taxon-name></italic> (e.g., <italic><tp:taxon-name><tp:taxon-name-part taxon-name-part-type="genus" reg="Varicus">V.</tp:taxon-name-part><tp:taxon-name-part taxon-name-part-type="species" reg="adamsi">adamsi</tp:taxon-name-part></tp:taxon-name></italic>, <italic><tp:taxon-name><tp:taxon-name-part taxon-name-part-type="genus" reg="Varicus">V.</tp:taxon-name-part><tp:taxon-name-part taxon-name-part-type="species" reg="marilynae">marilynae</tp:taxon-name-part></tp:taxon-name></italic>, <italic><tp:taxon-name><tp:taxon-name-part taxon-name-part-type="genus" reg="Varicus">V.</tp:taxon-name-part><tp:taxon-name-part taxon-name-part-type="species" reg="nigritus">nigritus</tp:taxon-name-part></tp:taxon-name></italic>, <italic><tp:taxon-name><tp:taxon-name-part taxon-name-part-type="genus" reg="Varicus">V.</tp:taxon-name-part><tp:taxon-name-part taxon-name-part-type="species" reg="vespa">vespa</tp:taxon-name-part></tp:taxon-name></italic>), but differs from that of <italic><tp:taxon-name><tp:taxon-name-part taxon-name-part-type="genus" reg="Varicus">V.</tp:taxon-name-part><tp:taxon-name-part taxon-name-part-type="species" reg="roatanensis">roatanensis</tp:taxon-name-part></tp:taxon-name></italic>, which has a pale anal fin with a very faint yellow shading near the bases of the rays.</p></tp:treatment-sec><tp:treatment-sec><!--Section generated to contain objects referenced in tp:taxon-treatment.--><table-wrap id="T1" position="float" orientation="portrait"><label>Table 1.</label><caption><p>Important taxonomic characters for the genera <italic><tp:taxon-name><tp:taxon-name-part taxon-name-part-type="genus" reg="Varicus">Varicus</tp:taxon-name-part></tp:taxon-name></italic>, <italic><tp:taxon-name><tp:taxon-name-part taxon-name-part-type="genus" reg="Psilotris">Psilotris</tp:taxon-name-part></tp:taxon-name></italic> and <italic><tp:taxon-name><tp:taxon-name-part taxon-name-part-type="genus" reg="Pinnichthys">Pinnichthys</tp:taxon-name-part></tp:taxon-name></italic>.</p></caption><table id="TID0EAZAG" rules="all"><tbody><tr><th rowspan="1" colspan="1">Species</th><th rowspan="1" colspan="1">Second dorsal</th><th rowspan="1" colspan="1">Anal</th><th rowspan="1" colspan="1">Pectoral</th><th rowspan="1" colspan="1">AP</th><th rowspan="1" colspan="1">Pelvic rays 1–4</th><th rowspan="1" colspan="1">Papillae rows 5i/5s</th><th rowspan="1" colspan="1">Lateral scale rows</th><th rowspan="1" colspan="1">Basicaudal Scales</th></tr><tr><td rowspan="1" colspan="1"><italic><tp:taxon-name><tp:taxon-name-part taxon-name-part-type="genus" reg="Varicus">Varicus</tp:taxon-name-part><tp:taxon-name-part taxon-name-part-type="species" reg="prometheus">prometheus</tp:taxon-name-part></tp:taxon-name></italic> sp. nov</td><td rowspan="1" colspan="1">I,9</td><td rowspan="1" colspan="1">I,8</td><td rowspan="1" colspan="1">17</td><td rowspan="1" colspan="1">1</td><td rowspan="1" colspan="1">unbranched</td><td rowspan="1" colspan="1">connected</td><td rowspan="1" colspan="1">absent</td><td rowspan="1" colspan="1">present</td></tr><tr><td rowspan="1" colspan="1"><italic><tp:taxon-name><tp:taxon-name-part taxon-name-part-type="genus" reg="Varicus">Varicus</tp:taxon-name-part><tp:taxon-name-part taxon-name-part-type="species" reg="roatanensis">roatanensis</tp:taxon-name-part></tp:taxon-name></italic> sp. nov</td><td rowspan="1" colspan="1">I,8</td><td rowspan="1" colspan="1">I,8</td><td rowspan="1" colspan="1">17</td><td rowspan="1" colspan="1">?</td><td rowspan="1" colspan="1">unbranched</td><td rowspan="1" colspan="1">?</td><td rowspan="1" colspan="1">28</td><td rowspan="1" colspan="1">present</td></tr><tr><td rowspan="1" colspan="1">
                      <italic>
                        <tp:taxon-name><tp:taxon-name-part taxon-name-part-type="genus" reg="Varicus">Varicus</tp:taxon-name-part><tp:taxon-name-part taxon-name-part-type="species" reg="adamsi">adamsi</tp:taxon-name-part></tp:taxon-name>
                      </italic>
                    </td><td rowspan="1" colspan="1">I,9</td><td rowspan="1" colspan="1">I,7–8</td><td rowspan="1" colspan="1">18</td><td rowspan="1" colspan="1">1</td><td rowspan="1" colspan="1">branched – fleshy pads</td><td rowspan="1" colspan="1">connected</td><td rowspan="1" colspan="1">21–24</td><td rowspan="1" colspan="1">present</td></tr><tr><td rowspan="1" colspan="1">
                      <italic>
                        <tp:taxon-name><tp:taxon-name-part taxon-name-part-type="genus" reg="Varicus">Varicus</tp:taxon-name-part><tp:taxon-name-part taxon-name-part-type="species" reg="benthonis">benthonis</tp:taxon-name-part></tp:taxon-name>
                      </italic>
                    </td><td rowspan="1" colspan="1">I,8</td><td rowspan="1" colspan="1">I,7</td><td rowspan="1" colspan="1">16</td><td rowspan="1" colspan="1">1</td><td rowspan="1" colspan="1">branched</td><td rowspan="1" colspan="1">separate</td><td rowspan="1" colspan="1">12</td><td rowspan="1" colspan="1">present</td></tr><tr><td rowspan="1" colspan="1">
                      <italic>
                        <tp:taxon-name><tp:taxon-name-part taxon-name-part-type="genus" reg="Varicus">Varicus</tp:taxon-name-part><tp:taxon-name-part taxon-name-part-type="species" reg="bucca">bucca</tp:taxon-name-part></tp:taxon-name>
                      </italic>
                    </td><td rowspan="1" colspan="1">I,9</td><td rowspan="1" colspan="1">I,7–8</td><td rowspan="1" colspan="1">16–19</td><td rowspan="1" colspan="1">1</td><td rowspan="1" colspan="1">unbranched or branched – fleshy pads</td><td rowspan="1" colspan="1">connected</td><td rowspan="1" colspan="1">27</td><td rowspan="1" colspan="1">present</td></tr><tr><td rowspan="1" colspan="1">
                      <italic>
                        <tp:taxon-name><tp:taxon-name-part taxon-name-part-type="genus" reg="Varicus">Varicus</tp:taxon-name-part><tp:taxon-name-part taxon-name-part-type="species" reg="cephalocellatus">cephalocellatus</tp:taxon-name-part></tp:taxon-name>
                      </italic>
                    </td><td rowspan="1" colspan="1">I,10</td><td rowspan="1" colspan="1">I,9</td><td rowspan="1" colspan="1">19–20</td><td rowspan="1" colspan="1">1</td><td rowspan="1" colspan="1">unbranched</td><td rowspan="1" colspan="1">variable</td><td rowspan="1" colspan="1">12–23</td><td rowspan="1" colspan="1">present</td></tr><tr><td rowspan="1" colspan="1">
                      <italic>
                        <tp:taxon-name><tp:taxon-name-part taxon-name-part-type="genus" reg="Varicus">Varicus</tp:taxon-name-part><tp:taxon-name-part taxon-name-part-type="species" reg="decorum">decorum</tp:taxon-name-part></tp:taxon-name>
                      </italic>
                    </td><td rowspan="1" colspan="1">I,9</td><td rowspan="1" colspan="1">I,7–8</td><td rowspan="1" colspan="1">17</td><td rowspan="1" colspan="1">1</td><td rowspan="1" colspan="1">unbranched</td><td rowspan="1" colspan="1">connected</td><td rowspan="1" colspan="1">absent</td><td rowspan="1" colspan="1">present</td></tr><tr><td rowspan="1" colspan="1">
                      <italic>
                        <tp:taxon-name><tp:taxon-name-part taxon-name-part-type="genus" reg="Varicus">Varicus</tp:taxon-name-part><tp:taxon-name-part taxon-name-part-type="species" reg="lacerta">lacerta</tp:taxon-name-part></tp:taxon-name>
                      </italic>
                    </td><td rowspan="1" colspan="1">I,9</td><td rowspan="1" colspan="1">I,7</td><td rowspan="1" colspan="1">18</td><td rowspan="1" colspan="1">s</td><td rowspan="1" colspan="1">branched – feathery</td><td rowspan="1" colspan="1">connected</td><td rowspan="1" colspan="1">absent</td><td rowspan="1" colspan="1">absent</td></tr><tr><td rowspan="1" colspan="1">
                      <italic>
                        <tp:taxon-name><tp:taxon-name-part taxon-name-part-type="genus" reg="Varicus">Varicus</tp:taxon-name-part><tp:taxon-name-part taxon-name-part-type="species" reg="marilynae">marilynae</tp:taxon-name-part></tp:taxon-name>
                      </italic>
                    </td><td rowspan="1" colspan="1">I,8</td><td rowspan="1" colspan="1">I,7</td><td rowspan="1" colspan="1">16–18</td><td rowspan="1" colspan="1">1</td><td rowspan="1" colspan="1">branched – fleshy pads</td><td rowspan="1" colspan="1">connected</td><td rowspan="1" colspan="1">18–19</td><td rowspan="1" colspan="1">present</td></tr><tr><td rowspan="1" colspan="1">
                      <italic>
                        <tp:taxon-name><tp:taxon-name-part taxon-name-part-type="genus" reg="Varicus">Varicus</tp:taxon-name-part><tp:taxon-name-part taxon-name-part-type="species" reg="nigritus">nigritus</tp:taxon-name-part></tp:taxon-name>
                      </italic>
                    </td><td rowspan="1" colspan="1">I,9</td><td rowspan="1" colspan="1">I,8</td><td rowspan="1" colspan="1">17</td><td rowspan="1" colspan="1">1</td><td rowspan="1" colspan="1">unbranched</td><td rowspan="1" colspan="1">connected</td><td rowspan="1" colspan="1">present (exact count unknown)</td><td rowspan="1" colspan="1">present</td></tr><tr><td rowspan="1" colspan="1">
                      <italic>
                        <tp:taxon-name><tp:taxon-name-part taxon-name-part-type="genus" reg="Varicus">Varicus</tp:taxon-name-part><tp:taxon-name-part taxon-name-part-type="species" reg="veliguttatus">veliguttatus</tp:taxon-name-part></tp:taxon-name>
                      </italic>
                    </td><td rowspan="1" colspan="1">I,8</td><td rowspan="1" colspan="1">I,6–7</td><td rowspan="1" colspan="1">17–19</td><td rowspan="1" colspan="1">1</td><td rowspan="1" colspan="1">unbranched</td><td rowspan="1" colspan="1">connected</td><td rowspan="1" colspan="1">23–34</td><td rowspan="1" colspan="1">present</td></tr><tr><td rowspan="1" colspan="1">
                      <italic>
                        <tp:taxon-name><tp:taxon-name-part taxon-name-part-type="genus" reg="Varicus">Varicus</tp:taxon-name-part><tp:taxon-name-part taxon-name-part-type="species" reg="vespa">vespa</tp:taxon-name-part></tp:taxon-name>
                      </italic>
                    </td><td rowspan="1" colspan="1">I,9</td><td rowspan="1" colspan="1">I,7 (rarely I,6 or I,8)</td><td rowspan="1" colspan="1">15–17</td><td rowspan="1" colspan="1">1</td><td rowspan="1" colspan="1">branched – fleshy pads</td><td rowspan="1" colspan="1">separate</td><td rowspan="1" colspan="1">9–14</td><td rowspan="1" colspan="1">present</td></tr><tr><td rowspan="1" colspan="1">
                      <italic>
                        <tp:taxon-name><tp:taxon-name-part taxon-name-part-type="genus" reg="Psilotris">Psilotris</tp:taxon-name-part><tp:taxon-name-part taxon-name-part-type="species" reg="alepis">alepis</tp:taxon-name-part></tp:taxon-name>
                      </italic>
                    </td><td rowspan="1" colspan="1">I,9 (rarely I,8)</td><td rowspan="1" colspan="1">I,7–8</td><td rowspan="1" colspan="1">15</td><td rowspan="1" colspan="1">2</td><td rowspan="1" colspan="1">branched</td><td rowspan="1" colspan="1">separate</td><td rowspan="1" colspan="1">absent</td><td rowspan="1" colspan="1">absent</td></tr><tr><td rowspan="1" colspan="1">
                      <italic>
                        <tp:taxon-name><tp:taxon-name-part taxon-name-part-type="genus" reg="Psilotris">Psilotris</tp:taxon-name-part><tp:taxon-name-part taxon-name-part-type="species" reg="boehlkei">boehlkei</tp:taxon-name-part></tp:taxon-name>
                      </italic>
                    </td><td rowspan="1" colspan="1">I,9–10</td><td rowspan="1" colspan="1">I,9</td><td rowspan="1" colspan="1">16–18</td><td rowspan="1" colspan="1">2</td><td rowspan="1" colspan="1">branched</td><td rowspan="1" colspan="1">separate</td><td rowspan="1" colspan="1">absent</td><td rowspan="1" colspan="1">absent</td></tr><tr><td rowspan="1" colspan="1">
                      <italic>
                        <tp:taxon-name><tp:taxon-name-part taxon-name-part-type="genus" reg="Psilotris">Psilotris</tp:taxon-name-part><tp:taxon-name-part taxon-name-part-type="species" reg="celsa">celsa</tp:taxon-name-part></tp:taxon-name>
                      </italic>
                    </td><td rowspan="1" colspan="1">I,9–10 (rarely I,8)</td><td rowspan="1" colspan="1">I,9–10 (rarely I,8)</td><td rowspan="1" colspan="1">16–17</td><td rowspan="1" colspan="1">2</td><td rowspan="1" colspan="1">branched</td><td rowspan="1" colspan="1">connected</td><td rowspan="1" colspan="1">absent</td><td rowspan="1" colspan="1">absent</td></tr><tr><td rowspan="1" colspan="1">
                      <italic>
                        <tp:taxon-name><tp:taxon-name-part taxon-name-part-type="genus" reg="Psilotris">Psilotris</tp:taxon-name-part><tp:taxon-name-part taxon-name-part-type="species" reg="kaufmani">kaufmani</tp:taxon-name-part></tp:taxon-name>
                      </italic>
                    </td><td rowspan="1" colspan="1">I,10 (rarely I,9)</td><td rowspan="1" colspan="1">I,10 (rarely I,9)</td><td rowspan="1" colspan="1">16–19</td><td rowspan="1" colspan="1">2</td><td rowspan="1" colspan="1">branched</td><td rowspan="1" colspan="1">connected</td><td rowspan="1" colspan="1">absent</td><td rowspan="1" colspan="1">absent</td></tr><tr><td rowspan="1" colspan="1">
                      <italic>
                        <tp:taxon-name><tp:taxon-name-part taxon-name-part-type="genus" reg="Psilotris">Psilotris</tp:taxon-name-part><tp:taxon-name-part taxon-name-part-type="species" reg="laetarii">laetarii</tp:taxon-name-part></tp:taxon-name>
                      </italic>
                    </td><td rowspan="1" colspan="1">I,9–10</td><td rowspan="1" colspan="1">I,7–8</td><td rowspan="1" colspan="1">15–17</td><td rowspan="1" colspan="1">2</td><td rowspan="1" colspan="1">branched</td><td rowspan="1" colspan="1">connected</td><td rowspan="1" colspan="1">absent</td><td rowspan="1" colspan="1">absent</td></tr><tr><td rowspan="1" colspan="1">
                      <italic>
                        <tp:taxon-name><tp:taxon-name-part taxon-name-part-type="genus" reg="Psilotris">Psilotris</tp:taxon-name-part><tp:taxon-name-part taxon-name-part-type="species" reg="laurae">laurae</tp:taxon-name-part></tp:taxon-name>
                      </italic>
                    </td><td rowspan="1" colspan="1">I,9</td><td rowspan="1" colspan="1">I,8</td><td rowspan="1" colspan="1">18</td><td rowspan="1" colspan="1">1</td><td rowspan="1" colspan="1">branched</td><td rowspan="1" colspan="1">connected</td><td rowspan="1" colspan="1">absent</td><td rowspan="1" colspan="1">absent</td></tr><tr><td rowspan="1" colspan="1">
                      <italic>
                        <tp:taxon-name><tp:taxon-name-part taxon-name-part-type="genus" reg="Psilotris">Psilotris</tp:taxon-name-part><tp:taxon-name-part taxon-name-part-type="species" reg="vantasselli">vantasselli</tp:taxon-name-part></tp:taxon-name>
                      </italic>
                    </td><td rowspan="1" colspan="1">I,9</td><td rowspan="1" colspan="1">I,8</td><td rowspan="1" colspan="1">15</td><td rowspan="1" colspan="1">1</td><td rowspan="1" colspan="1">branched</td><td rowspan="1" colspan="1">connected</td><td rowspan="1" colspan="1">absent</td><td rowspan="1" colspan="1">present</td></tr><tr><td rowspan="1" colspan="1">
                      <italic>
                        <tp:taxon-name><tp:taxon-name-part taxon-name-part-type="genus" reg="Pinnichthys">Pinnichthys</tp:taxon-name-part><tp:taxon-name-part taxon-name-part-type="species" reg="aimoriensis">aimoriensis</tp:taxon-name-part></tp:taxon-name>
                      </italic>
                    </td><td rowspan="1" colspan="1">I,10–11</td><td rowspan="1" colspan="1">I,10</td><td rowspan="1" colspan="1">18–19</td><td rowspan="1" colspan="1">2</td><td rowspan="1" colspan="1">branched</td><td rowspan="1" colspan="1">connected</td><td rowspan="1" colspan="1">40–47</td><td rowspan="1" colspan="1">present</td></tr><tr><td rowspan="1" colspan="1">
                      <italic>
                        <tp:taxon-name><tp:taxon-name-part taxon-name-part-type="genus" reg="Pinnichthys">Pinnichthys</tp:taxon-name-part><tp:taxon-name-part taxon-name-part-type="species" reg="bilix">bilix</tp:taxon-name-part></tp:taxon-name>
                      </italic>
                    </td><td rowspan="1" colspan="1">I,11</td><td rowspan="1" colspan="1">I,10–11</td><td rowspan="1" colspan="1">19–20</td><td rowspan="1" colspan="1">2</td><td rowspan="1" colspan="1">branched</td><td rowspan="1" colspan="1">connected</td><td rowspan="1" colspan="1">30–35</td><td rowspan="1" colspan="1">present</td></tr><tr><td rowspan="1" colspan="1">
                      <italic>
                        <tp:taxon-name><tp:taxon-name-part taxon-name-part-type="genus" reg="Pinnichthys">Pinnichthys</tp:taxon-name-part><tp:taxon-name-part taxon-name-part-type="species" reg="prolata">prolata</tp:taxon-name-part></tp:taxon-name>
                      </italic>
                    </td><td rowspan="1" colspan="1">I,10–11</td><td rowspan="1" colspan="1">I,10–11</td><td rowspan="1" colspan="1">17–19</td><td rowspan="1" colspan="1">2</td><td rowspan="1" colspan="1">branched</td><td rowspan="1" colspan="1">connected</td><td rowspan="1" colspan="1">34–37</td><td rowspan="1" colspan="1">present</td></tr><tr><td rowspan="1" colspan="1">
                      <italic>
                        <tp:taxon-name><tp:taxon-name-part taxon-name-part-type="genus" reg="Pinnichthys">Pinnichthys</tp:taxon-name-part><tp:taxon-name-part taxon-name-part-type="species" reg="saurimimica">saurimimica</tp:taxon-name-part></tp:taxon-name>
                      </italic>
                    </td><td rowspan="1" colspan="1">I,11</td><td rowspan="1" colspan="1">I,11</td><td rowspan="1" colspan="1">20</td><td rowspan="1" colspan="1">2</td><td rowspan="1" colspan="1">branched</td><td rowspan="1" colspan="1">connected</td><td rowspan="1" colspan="1">47–53</td><td rowspan="1" colspan="1">present</td></tr><tr><td rowspan="1" colspan="1"><italic><tp:taxon-name><tp:taxon-name-part taxon-name-part-type="genus" reg="Pinnichthys">Pinnichthys</tp:taxon-name-part><tp:taxon-name-part taxon-name-part-type="species" reg="atrimela">atrimela</tp:taxon-name-part></tp:taxon-name></italic> (Pacific)</td><td rowspan="1" colspan="1">I,11</td><td rowspan="1" colspan="1">I,10</td><td rowspan="1" colspan="1">20</td><td rowspan="1" colspan="1">2</td><td rowspan="1" colspan="1">branched</td><td rowspan="1" colspan="1">connected</td><td rowspan="1" colspan="1">41</td><td rowspan="1" colspan="1">present</td></tr></tbody></table></table-wrap></tp:treatment-sec><ref-list><ref id="B21"><mixed-citation xmlns:xlink="http://www.w3.org/1999/xlink" xlink:type="simple"><person-group><name name-style="western"><surname>Tornabene</surname><given-names>L</given-names></name><name name-style="western"><surname>Van Tassell</surname><given-names>JL</given-names></name><name name-style="western"><surname>Gilmore</surname><given-names>RG</given-names></name><name name-style="western"><surname>Robertson</surname><given-names>DR</given-names></name><name name-style="western"><surname>Young</surname><given-names>F</given-names></name><name name-style="western"><surname>Baldwin</surname><given-names>CC</given-names></name></person-group> (<year>2016b</year>) <article-title>Molecular phylogeny, analysis of character evolution, and submersible collections enable a new classification for a diverse group of gobies (<tp:taxon-name><tp:taxon-name-part taxon-name-part-type="subclass">Teleostei</tp:taxon-name-part></tp:taxon-name>: <tp:taxon-name><tp:taxon-name-part taxon-name-part-type="family">Gobiidae</tp:taxon-name-part></tp:taxon-name>: <italic><tp:taxon-name><tp:taxon-name-part taxon-name-part-type="genus">Nes</tp:taxon-name-part></tp:taxon-name></italic> subgroup), including nine new species and four new genera.</article-title><source>Zoological Journal of the Linnean Society</source><volume>177</volume>(<issue>4</issue>): <fpage>764</fpage>–<lpage>812</lpage>. <ext-link xlink:href="10.1111/zoj.12394" ext-link-type="doi" xlink:type="simple">https://doi.org/10.1111/zoj.12394</ext-link></mixed-citation></ref><ref id="B14"><mixed-citation xmlns:xlink="http://www.w3.org/1999/xlink" xlink:type="simple"><person-group><name name-style="western"><surname>Robins</surname><given-names>CR</given-names></name><name name-style="western"><surname>Böhlke</surname><given-names>JE</given-names></name></person-group> (<year>1961</year>) <article-title>A new gobioid fish from the Antilles and comments on <italic><tp:taxon-name><tp:taxon-name-part taxon-name-part-type="genus">Ctenogobius</tp:taxon-name-part><tp:taxon-name-part taxon-name-part-type="species">fasciatus</tp:taxon-name-part></tp:taxon-name></italic> and <italic><tp:taxon-name><tp:taxon-name-part taxon-name-part-type="genus">C.</tp:taxon-name-part><tp:taxon-name-part taxon-name-part-type="species">curtisi</tp:taxon-name-part></tp:taxon-name></italic>.</article-title><source>Copeia</source><volume>1961</volume>(<issue>1</issue>): <fpage>46</fpage>–<lpage>50</lpage>. <ext-link xlink:href="10.2307/1440171" ext-link-type="doi" xlink:type="simple">https://doi.org/10.2307/1440171</ext-link></mixed-citation></ref></ref-list></tp:taxon-treatment>
