# Supplementary material for: ﻿Two new species of Varicus from Caribbean deep reefs, with comments on the related genus Pinnichthys (Teleostei, Gobiidae, Gobiosomatini, Nes subgroup)
Source: Zookeys. 2023 Sep 20;1180:159–80. doi: 10.3897/zookeys.1180.107551 (PMC10534247; doi:10.3897/zookeys.1180.107551)
Supplement: XML Treatment for Pinnichthys aimoriensis [file zookeys.1180.107551-treatment3.xml]

<!DOCTYPE tp:taxon-treatment
  PUBLIC "-//TaxonX//DTD Taxonomic Treatment Publishing DTD v0 20100105//EN" "tax-treatment-NSO.dtd">
<tp:taxon-treatment xmlns:tp="http://www.plazi.org/taxpub"><tp:treatment-meta><kwd-group><label>Taxon classification</label><kwd>
                <named-content content-type="kingdom">Animalia</named-content>
              </kwd><kwd>
                <named-content content-type="order">Gobiiformes</named-content>
              </kwd><kwd>
                <named-content content-type="family">Gobiidae</named-content>
              </kwd></kwd-group><mixed-citation publication-type="journal"><person-group><name><surname>Fuentes</surname><given-names>Katlyn M.</given-names></name><name><surname>Baldwin</surname><given-names>Carole C.</given-names></name><name><surname>Robertson</surname><given-names>D. Ross</given-names></name><name><surname>Lardizábal</surname><given-names>Claudia C.</given-names></name><name><surname>Tornabene</surname><given-names>Luke</given-names></name></person-group><article-title>﻿Two new species of <italic><tp:taxon-name><tp:taxon-name-part taxon-name-part-type="genus" reg="Varicus">Varicus</tp:taxon-name-part></tp:taxon-name></italic> from Caribbean deep reefs, with comments on the related genus <italic><tp:taxon-name><tp:taxon-name-part taxon-name-part-type="genus" reg="Pinnichthys">Pinnichthys</tp:taxon-name-part></tp:taxon-name></italic> (<tp:taxon-name><tp:taxon-name-part taxon-name-part-type="subclass">Teleostei</tp:taxon-name-part></tp:taxon-name>, <tp:taxon-name><tp:taxon-name-part taxon-name-part-type="family">Gobiidae</tp:taxon-name-part></tp:taxon-name>, <tp:taxon-name><tp:taxon-name-part taxon-name-part-type="tribe">Gobiosomatini</tp:taxon-name-part></tp:taxon-name>, <tp:taxon-name><tp:taxon-name-part taxon-name-part-type="genus" reg="Nes">Nes</tp:taxon-name-part></tp:taxon-name> subgroup)</article-title><source>Zookeys</source><day>20</day><month>09</month><year>2023</year><volume>1180</volume><fpage>159</fpage><lpage>180</lpage><pub-id pub-id-type="doi">10.3897/zookeys.1180.107551</pub-id></mixed-citation></tp:treatment-meta><tp:nomenclature><label>﻿</label><tp:taxon-name>
              <object-id xmlns:xlink="http://www.w3.org/1999/xlink" content-type="arpha" xlink:type="simple">9E60D061-3004-5CA4-8EA3-6A5FF65FE5A1</object-id>
              <tp:taxon-name-part taxon-name-part-type="genus" reg="Pinnichthys">Pinnichthys</tp:taxon-name-part>
              <tp:taxon-name-part taxon-name-part-type="species" reg="aimoriensis">aimoriensis</tp:taxon-name-part>
            </tp:taxon-name><tp:taxon-authority>Van Tassell &amp; Tornabene, 2016</tp:taxon-authority><xref ref-type="fig" rid="F7">Figs 7</xref><xref ref-type="fig" rid="F8">, 8 Thiony’s Goby</xref></tp:nomenclature><tp:treatment-sec sec-type="material" id="SECID0E2SBG"><title>New material examined.</title><p>Sint Eustatius • 1 male 19.5 mm SL; eastern Caribbean, SW side of island, Kay Bay, South and Southeast of R/V Chapman Mooring, sta. CURASUB17-17; <named-content xmlns:xlink="http://www.w3.org/1999/xlink" content-type="dwc:verbatimCoordinates" xlink:type="simple"><named-content content-type="geo-json" specific-use="{&#34;type&#34;:&#34;Point&#34;,&#34;coordinates&#34;:[-62.981600,17.460000]}" id="NCID0EETBG" xlink:type="simple">17.4600°N, 62.9816°W</named-content></named-content>; 96.3 m depth; 15 April 2017; C. Baldwin, L. Tornabene, B. Brandt, and J. Casey; quinaldine dispersed from Curasub submersible; USNM 442696, DNA sample EUS17043. BONAIRE • 1 female 28.6 mm SL; southern Caribbean, Belnem, South of Punt Vierkant, sta. CURASUB17-08; <named-content xmlns:xlink="http://www.w3.org/1999/xlink" content-type="dwc:verbatimCoordinates" xlink:type="simple"><named-content content-type="geo-json" specific-use="{&#34;type&#34;:&#34;Point&#34;,&#34;coordinates&#34;:[-68.296600,12.095000]}" id="NCID0EMTBG" xlink:type="simple">12.095°N, 68.2966°W</named-content></named-content>; 162–164 m depth; 17 January 2017; C. Baldwin, L. Tornabene, B. Brandt, T. Devine; quinaldine dispersed from Curasub; USNM 442071, DNA sample BON17071.</p><p>Data from the two additional specimens examined expand upon the known morphological variation within <italic><tp:taxon-name><tp:taxon-name-part taxon-name-part-type="genus" reg="Pinnichthys">Pinnichthys</tp:taxon-name-part><tp:taxon-name-part taxon-name-part-type="species" reg="aimoriensis">aimoriensis</tp:taxon-name-part></tp:taxon-name></italic> (Table <xref ref-type="table" rid="T2">2</xref>). We provide an updated diagnosis for the species and a description of fresh coloration of the two new specimens (new information in <bold>bold</bold>).</p><table-wrap id="T2" position="float" orientation="portrait"><label>Table 2.</label><caption><p>Comparison of new data for <italic><tp:taxon-name><tp:taxon-name-part taxon-name-part-type="genus" reg="Pinnichthys">Pinnichthys</tp:taxon-name-part><tp:taxon-name-part taxon-name-part-type="species" reg="aimoriensis">aimoriensis</tp:taxon-name-part></tp:taxon-name></italic> and data from the type series. Values for new specimens that are outside the range of the type series are in bold.</p></caption><table id="TID0E23BG" rules="all"><tbody><tr><th rowspan="1" colspan="1"/><th rowspan="1" colspan="1">USNM 442696</th><th rowspan="1" colspan="1">USNM 442071</th><th rowspan="1" colspan="1">CIUFES 2414 (holotype)</th><th rowspan="1" colspan="1">All types</th></tr><tr><td rowspan="1" colspan="1">SL</td><td rowspan="1" colspan="1">19.5</td><td rowspan="1" colspan="1">28.6</td><td rowspan="1" colspan="1">22.4</td><td rowspan="1" colspan="1">16.4–22.4</td></tr><tr><td rowspan="1" colspan="1">Sex</td><td rowspan="1" colspan="1">male</td><td rowspan="1" colspan="1">female</td><td rowspan="1" colspan="1">male</td><td rowspan="1" colspan="1">2 males, 1 female</td></tr><tr><td rowspan="1" colspan="5">Morphometrics in % SL</td></tr><tr><td rowspan="1" colspan="1">Eye diameter</td><td rowspan="1" colspan="1">9.2</td><td rowspan="1" colspan="1">8.4</td><td rowspan="1" colspan="1">8.7</td><td rowspan="1" colspan="1">8.6–9.15</td></tr><tr><td rowspan="1" colspan="1">Jaw length</td><td rowspan="1" colspan="1">9.7</td><td rowspan="1" colspan="1">10.1</td><td rowspan="1" colspan="1">9.6</td><td rowspan="1" colspan="1">9.6–11.5</td></tr><tr><td rowspan="1" colspan="1">Snout length</td><td rowspan="1" colspan="1">6.2</td><td rowspan="1" colspan="1">5.6</td><td rowspan="1" colspan="1">5.8</td><td rowspan="1" colspan="1">5.2–7.0</td></tr><tr><td rowspan="1" colspan="1">Head length</td><td rowspan="1" colspan="1">23.6</td><td rowspan="1" colspan="1">29.7</td><td rowspan="1" colspan="1">27.9</td><td rowspan="1" colspan="1">27.9–29.5</td></tr><tr><td rowspan="1" colspan="1">Postorbital length</td><td rowspan="1" colspan="1">
                      <bold>10.3</bold>
                    </td><td rowspan="1" colspan="1">14</td><td rowspan="1" colspan="1">13.5</td><td rowspan="1" colspan="1">13.5–16.6</td></tr><tr><td rowspan="1" colspan="1">Depth at first dorsal-fin origin</td><td rowspan="1" colspan="1">17.4</td><td rowspan="1" colspan="1">18.5</td><td rowspan="1" colspan="1">16.3</td><td rowspan="1" colspan="1">15.8–16.5</td></tr><tr><td rowspan="1" colspan="1">Depth at anal-fin origin</td><td rowspan="1" colspan="1">17.4</td><td rowspan="1" colspan="1">17.1</td><td rowspan="1" colspan="1">17.3</td><td rowspan="1" colspan="1">14.6–17.3</td></tr><tr><td rowspan="1" colspan="1">Least caudal peduncle depth</td><td rowspan="1" colspan="1">
                      <bold>9.7</bold>
                    </td><td rowspan="1" colspan="1">11.2</td><td rowspan="1" colspan="1">12.5</td><td rowspan="1" colspan="1">10.4–12.5</td></tr><tr><td rowspan="1" colspan="1">Caudal peduncle length</td><td rowspan="1" colspan="1">
                      <bold>15.4</bold>
                    </td><td rowspan="1" colspan="1">17.5</td><td rowspan="1" colspan="1">22.9</td><td rowspan="1" colspan="1">18.8–23.0</td></tr><tr><td rowspan="1" colspan="1">Caudal-fin length</td><td rowspan="1" colspan="1">23.4</td><td rowspan="1" colspan="1">22.21</td><td rowspan="1" colspan="1">26.3</td><td rowspan="1" colspan="1">26.3–27.8</td></tr><tr><td rowspan="1" colspan="1">Pectoral-fin length</td><td rowspan="1" colspan="1">
                      <bold>16.8</bold>
                    </td><td rowspan="1" colspan="1">26.2</td><td rowspan="1" colspan="1">20.9</td><td rowspan="1" colspan="1">19.8–25.0</td></tr><tr><td rowspan="1" colspan="1">First dorsal-fin elements</td><td rowspan="1" colspan="1">VII</td><td rowspan="1" colspan="1">VII</td><td rowspan="1" colspan="1">VII</td><td rowspan="1" colspan="1">VII</td></tr><tr><td rowspan="1" colspan="1">Second dorsal-fin elements</td><td rowspan="1" colspan="1">
                      <bold>I,11</bold>
                    </td><td rowspan="1" colspan="1">
                      <bold>I,11</bold>
                    </td><td rowspan="1" colspan="1">I,10</td><td rowspan="1" colspan="1">I,10</td></tr><tr><td rowspan="1" colspan="1">Anal-fin elements</td><td rowspan="1" colspan="1">I,10</td><td rowspan="1" colspan="1">I,10</td><td rowspan="1" colspan="1">I,10</td><td rowspan="1" colspan="1">I,10</td></tr><tr><td rowspan="1" colspan="1">Pectoral-fin rays</td><td rowspan="1" colspan="1">19</td><td rowspan="1" colspan="1">19</td><td rowspan="1" colspan="1">18/19</td><td rowspan="1" colspan="1">18–19</td></tr><tr><td rowspan="1" colspan="1">Caudal-fin rays segmented, branched</td><td rowspan="1" colspan="1">17, <bold>15</bold></td><td rowspan="1" colspan="1">17,14</td><td rowspan="1" colspan="1">17;14</td><td rowspan="1" colspan="1">17;14</td></tr><tr><td rowspan="1" colspan="1">Pelvic-fin elements</td><td rowspan="1" colspan="1">I,V</td><td rowspan="1" colspan="1">I,V</td><td rowspan="1" colspan="1">I,V</td><td rowspan="1" colspan="1">I,V</td></tr><tr><td rowspan="1" colspan="1">Length of fifth pelvic-fin ray relative to fourth</td><td rowspan="1" colspan="1">
                      <bold>3/4</bold>
                    </td><td rowspan="1" colspan="1">1/2</td><td rowspan="1" colspan="1">1/2</td><td rowspan="1" colspan="1">1/2</td></tr><tr><td rowspan="1" colspan="1">Vertebrae – precaudal + caudal</td><td rowspan="1" colspan="1">?</td><td rowspan="1" colspan="1">11+16</td><td rowspan="1" colspan="1">11+16</td><td rowspan="1" colspan="1">11+16</td></tr><tr><td rowspan="1" colspan="1">Dorsal-fin pterygiophore pattern</td><td rowspan="1" colspan="1">?</td><td rowspan="1" colspan="1">3-221110</td><td rowspan="1" colspan="1">3-221110</td><td rowspan="1" colspan="1">3-221110</td></tr><tr><td rowspan="1" colspan="1">Anal-fin pterygiophores inserted before haemal arch</td><td rowspan="1" colspan="1">?</td><td rowspan="1" colspan="1">2</td><td rowspan="1" colspan="1">2</td><td rowspan="1" colspan="1">2</td></tr><tr><td rowspan="1" colspan="1">Pelvic fins 1–4</td><td rowspan="1" colspan="1">branched, no fleshy tips</td><td rowspan="1" colspan="1">branched, no fleshy tips</td><td rowspan="1" colspan="1">branched, no fleshy tips</td><td rowspan="1" colspan="1">branched, no fleshy tips</td></tr><tr><td rowspan="1" colspan="1">Lateral scale rows</td><td rowspan="1" colspan="1">43</td><td rowspan="1" colspan="1">47</td><td rowspan="1" colspan="1">40–45*</td><td rowspan="1" colspan="1">40–47</td></tr><tr><td rowspan="1" colspan="1">Tranverse scale rows</td><td rowspan="1" colspan="1">11</td><td rowspan="1" colspan="1">14</td><td rowspan="1" colspan="1">10**</td><td rowspan="1" colspan="1">10–13**</td></tr></tbody></table><table-wrap-foot><fn><p>* some scales missing anteriorly, scale rows estimated from scale pockets. ** holotype 10, paratypes 11–13, counts originally described as 8–9.</p></fn></table-wrap-foot></table-wrap></tp:treatment-sec><tp:treatment-sec sec-type="diagnosis" id="SECID0ELDAI"><title>Diagnosis.</title><p>Side of body with 40–47 scale rows extending anteriorly to pectoral base; modified basicaudal scales present; first dorsal fin VII, without notably elongate spines, <bold>second dorsal I,10–11</bold>; anal fin I,10, rays fork only once near tips; pelvic fins well separated, no anterior frenum and no membrane connecting base of innermost rays; <bold>fifth pelvic-fin ray one half to three quarters</bold> the length of the fourth and unbranched; pelvic-fin rays 1–4 branched, without fleshy tips; papillae rows 5s and 5i separate, lacking a papilla that would result in their forming a single continuous transverse row; interorbital papillae row pb’, pc’, and pe’ present; head and preopercle canals and pores absent; two anal-fin pterygiophores inserted anterior to haemal arch.</p><p><bold><italic>Color before preservation</italic> (Figs <xref ref-type="fig" rid="F7">7</xref>, <xref ref-type="fig" rid="F8">8</xref>)</bold>: Background color of body, head and fins pale to translucent; eye with five to six yellow spots spaced evenly around iris, iris silvery white with slight iridescent green tint; side of head and nape with numerous distinct small yellow spots; paired yellow spots on upper side of nape continue posteriorly along each side of the dorsal midline and extend ventrally onto upper portion of trunk in approximately two irregularly rows of yellow spots ending on upper portion of caudal peduncle; body with four round to slightly horizontally elongate yellow to yellowish-brown blotches along lateral midline, anteriormost botch largest, approximately equal to eye diameter, located beneath first dorsal fin; three smaller yellow to yellowish-brown spots on lateral midline, each located between larger blotches; both dorsal fins and caudal fins speckled with minute iridiophores; base of first dorsal fin pale, middle portion of fin bright yellow, distal margin of fin white; second dorsal fin with numerous yellow spots on rays; caudal fin sometimes with narrow yellow stripe on dorsal and ventral margins, rest of fin with numerous yellow spots, loosely arranged into three to four vertical rows, yellow spots on head and body sometimes with dark centers or margins of melanophores; base of anal fin pale to yellow, outer half of fin heavily covered with melanophores giving a uniformly dusky to black appearance; pectoral-fin base and rays pale with one or two small yellow blotches on dorsal half of pectoral-fin base and origin of dorsal-most rays; pelvic fins pale to faintly yellow.</p><fig id="F7" position="float" orientation="portrait"><object-id xmlns:xlink="http://www.w3.org/1999/xlink" content-type="doi" xlink:type="simple">10.3897/zookeys.1180.107551.figure7</object-id><object-id xmlns:xlink="http://www.w3.org/1999/xlink" content-type="arpha" xlink:type="simple">49AE945D-182D-5193-805F-E8C9A85F58BC</object-id><label>Figure 7.</label><caption><p><italic><tp:taxon-name><tp:taxon-name-part taxon-name-part-type="genus" reg="Pinnichthys">Pinnichthys</tp:taxon-name-part><tp:taxon-name-part taxon-name-part-type="species" reg="aimoriensis">aimoriensis</tp:taxon-name-part></tp:taxon-name></italic> live or fresh coloration on dark backgrounds <bold>A</bold> CIUFES 2414, holotype, Brazil <bold>B</bold> USNM 442071, Bonaire <bold>C</bold> USNM 442696, St. Eustatius <bold>D</bold> USNM 442696, live, St. Eustatius. Photos by C. Baldwin (<bold>A–C</bold>) and B. Brown (<bold>D</bold>).</p></caption><graphic xmlns:xlink="http://www.w3.org/1999/xlink" xlink:href="zookeys-1180-159_article-107551__-g007.jpg" position="float" orientation="portrait" xlink:type="simple" id="oo_908652.jpg"><uri content-type="original_file" xlink:type="simple">https://binary.pensoft.net/fig/908652</uri></graphic></fig><fig id="F8" position="float" orientation="portrait"><object-id xmlns:xlink="http://www.w3.org/1999/xlink" content-type="doi" xlink:type="simple">10.3897/zookeys.1180.107551.figure8</object-id><object-id xmlns:xlink="http://www.w3.org/1999/xlink" content-type="arpha" xlink:type="simple">35A631B6-11C6-56BA-B626-DD8161DA6795</object-id><label>Figure 8.</label><caption><p><italic><tp:taxon-name><tp:taxon-name-part taxon-name-part-type="genus" reg="Pinnichthys">Pinnichthys</tp:taxon-name-part><tp:taxon-name-part taxon-name-part-type="species" reg="aimoriensis">aimoriensis</tp:taxon-name-part></tp:taxon-name></italic> fresh coloration on light background <bold>A</bold> USNM 442071, Bonaire <bold>B</bold> USNM 442696, St. Eustatius. Photos by C. Baldwin.</p></caption><graphic xmlns:xlink="http://www.w3.org/1999/xlink" xlink:href="zookeys-1180-159_article-107551__-g008.jpg" position="float" orientation="portrait" xlink:type="simple" id="oo_908653.jpg"><uri content-type="original_file" xlink:type="simple">https://binary.pensoft.net/fig/908653</uri></graphic></fig></tp:treatment-sec><tp:treatment-sec sec-type="habitat" id="SECID0EEGAI"><title>Habitat.</title><p>The type series off Espírito Santo, Brazil was collected near the Peroá natural gas platform at 70 m depth on a substrate of rhodoliths and other calcareous substrate. The Bonaire specimen was collected at 164 m on a moderately steep slope with short rock ledges, small caves and crevices – all of which were covered with fine sand. It was collected alongside two specimens of <italic><tp:taxon-name><tp:taxon-name-part taxon-name-part-type="genus" reg="Varicus">Varicus</tp:taxon-name-part><tp:taxon-name-part taxon-name-part-type="species" reg="decorum">decorum</tp:taxon-name-part></tp:taxon-name></italic>. The St. Eustatius specimen was collected on a sand and <italic><tp:taxon-name><tp:taxon-name-part taxon-name-part-type="genus" reg="Halimeda">Halimeda</tp:taxon-name-part></tp:taxon-name></italic> rubble substrate in close proximity to an <italic><tp:taxon-name><tp:taxon-name-part taxon-name-part-type="genus" reg="Ircinia">Ircinia</tp:taxon-name-part></tp:taxon-name></italic> sp. sponge and several ~1 m diameter boulders covered with encrusting algae and sponges.</p></tp:treatment-sec><tp:treatment-sec sec-type="distribution" id="SECID0EDHAI"><title>Distribution.</title><p>Known from the margin of the continental shelf of Brazil off Espírito Santo, in the eastern Caribbean off Sint Eustatius, and in the southern Caribbean off Bonaire (Fig. <xref ref-type="fig" rid="F9">9</xref>).</p><fig id="F9" position="float" orientation="portrait"><object-id xmlns:xlink="http://www.w3.org/1999/xlink" content-type="doi" xlink:type="simple">10.3897/zookeys.1180.107551.figure9</object-id><object-id xmlns:xlink="http://www.w3.org/1999/xlink" content-type="arpha" xlink:type="simple">4C000384-7206-5272-9691-BB990659C928</object-id><label>Figure 9.</label><caption><p>Distribution of <italic><tp:taxon-name><tp:taxon-name-part taxon-name-part-type="genus" reg="Pinnichthys">Pinnichthys</tp:taxon-name-part></tp:taxon-name></italic> based on all known specimens.</p></caption><graphic xmlns:xlink="http://www.w3.org/1999/xlink" xlink:href="zookeys-1180-159_article-107551__-g009.jpg" position="float" orientation="portrait" xlink:type="simple" id="oo_908654.jpg"><uri content-type="original_file" xlink:type="simple">https://binary.pensoft.net/fig/908654</uri></graphic></fig></tp:treatment-sec><tp:treatment-sec sec-type="remarks" id="SECID0EBIAI"><title>Remarks.</title><p>The data presented here for the two Caribbean specimens of <italic><tp:taxon-name><tp:taxon-name-part taxon-name-part-type="genus" reg="Pinnichthys">Pinnichthys</tp:taxon-name-part><tp:taxon-name-part taxon-name-part-type="species" reg="aimoriensis">aimoriensis</tp:taxon-name-part></tp:taxon-name></italic> increase the range of several morphological characters, including the number of elements in the second dorsal fin (was I,10, now I,10–11). <italic><tp:taxon-name><tp:taxon-name-part taxon-name-part-type="genus" reg="Pinnichthys">Pinnichthys</tp:taxon-name-part><tp:taxon-name-part taxon-name-part-type="species" reg="aimoriensis">aimoriensis</tp:taxon-name-part></tp:taxon-name></italic> can be distinguished from <italic><tp:taxon-name><tp:taxon-name-part taxon-name-part-type="genus" reg="Pinnichthys">P.</tp:taxon-name-part><tp:taxon-name-part taxon-name-part-type="species" reg="bilix">bilix</tp:taxon-name-part></tp:taxon-name></italic> (Hastings &amp; Findley, 2013) and <italic><tp:taxon-name><tp:taxon-name-part taxon-name-part-type="genus" reg="Pinnichthys">P.</tp:taxon-name-part><tp:taxon-name-part taxon-name-part-type="species" reg="prolata">prolata</tp:taxon-name-part></tp:taxon-name></italic> (Hastings &amp; Findley, 2015) in having more lateral scale rows (40–47 vs 30–37). <italic><tp:taxon-name><tp:taxon-name-part taxon-name-part-type="genus" reg="Pinnichthys">Pinnichthys</tp:taxon-name-part><tp:taxon-name-part taxon-name-part-type="species" reg="aimoriensis">aimoriensis</tp:taxon-name-part></tp:taxon-name></italic> lacks the elongate dorsal spines that are present in <italic><tp:taxon-name><tp:taxon-name-part taxon-name-part-type="genus" reg="Pinnichthys">P.</tp:taxon-name-part><tp:taxon-name-part taxon-name-part-type="species" reg="bilix">bilix</tp:taxon-name-part></tp:taxon-name></italic>, and lacks the elongate fifth pelvic ray present in <italic><tp:taxon-name><tp:taxon-name-part taxon-name-part-type="genus" reg="Pinnichthys">P.</tp:taxon-name-part><tp:taxon-name-part taxon-name-part-type="species" reg="prolata">prolata</tp:taxon-name-part></tp:taxon-name></italic> (fifth pelvic ray falling well short of anus when adpressed, versus reaching anus or beyond in <italic><tp:taxon-name><tp:taxon-name-part taxon-name-part-type="genus" reg="Pinnichthys">P.</tp:taxon-name-part><tp:taxon-name-part taxon-name-part-type="species" reg="prolata">prolata</tp:taxon-name-part></tp:taxon-name></italic>). <italic><tp:taxon-name><tp:taxon-name-part taxon-name-part-type="genus" reg="Pinnichthys">Pinnichthys</tp:taxon-name-part><tp:taxon-name-part taxon-name-part-type="species" reg="aimoriensis">aimoriensis</tp:taxon-name-part></tp:taxon-name></italic> can be futher distinguished from <italic><tp:taxon-name><tp:taxon-name-part taxon-name-part-type="genus" reg="Pinnichthys">P.</tp:taxon-name-part><tp:taxon-name-part taxon-name-part-type="species" reg="saurimimica">saurimimica</tp:taxon-name-part></tp:taxon-name></italic> Gilmore, Van Tassell &amp; Tornabene, 2016, in having fewer lateral scale rows (40–47 vs. 47–53) and fewer pectoral-fin rays (18–19 vs 20), and in live coloration (Figs <xref ref-type="fig" rid="F7">7</xref>, <xref ref-type="fig" rid="F8">8</xref>, <xref ref-type="fig" rid="F10">10</xref>). <italic><tp:taxon-name><tp:taxon-name-part taxon-name-part-type="genus" reg="Pinnichthys">Pinnichthys</tp:taxon-name-part><tp:taxon-name-part taxon-name-part-type="species" reg="saurimimica">saurimimica</tp:taxon-name-part></tp:taxon-name></italic> lacks the smaller spots on the body located between the larger blotches along the lateral midline (Fig. <xref ref-type="fig" rid="F10">10</xref>), which are present in <italic><tp:taxon-name><tp:taxon-name-part taxon-name-part-type="genus" reg="Pinnichthys">P.</tp:taxon-name-part><tp:taxon-name-part taxon-name-part-type="species" reg="aimoriensis">aimoriensis</tp:taxon-name-part></tp:taxon-name></italic> (Figs <xref ref-type="fig" rid="F7">7</xref>, <xref ref-type="fig" rid="F8">8</xref>). While <italic><tp:taxon-name><tp:taxon-name-part taxon-name-part-type="genus" reg="Pinnichthys">P.</tp:taxon-name-part><tp:taxon-name-part taxon-name-part-type="species" reg="aimoriensis">aimoriensis</tp:taxon-name-part></tp:taxon-name></italic> has many very small spots along the nape and dorsal midline arranged into roughly two irregular rows continuing down each side of the dorsal surface of the trunk (Fig. <xref ref-type="fig" rid="F7">7</xref>), the pattern in <italic><tp:taxon-name><tp:taxon-name-part taxon-name-part-type="genus" reg="Pinnichthys">P.</tp:taxon-name-part><tp:taxon-name-part taxon-name-part-type="species" reg="saurimimica">saurimimica</tp:taxon-name-part></tp:taxon-name></italic> is that of ~10 narrow short saddles or evenly-spaced vertically elongate spots along the nape and dorsal midline (Fig. <xref ref-type="fig" rid="F10">10</xref>).</p><fig id="F10" position="float" orientation="portrait"><object-id xmlns:xlink="http://www.w3.org/1999/xlink" content-type="doi" xlink:type="simple">10.3897/zookeys.1180.107551.figure10</object-id><object-id xmlns:xlink="http://www.w3.org/1999/xlink" content-type="arpha" xlink:type="simple">70AA8761-6853-5C90-B9C0-0A705AA6D5AF</object-id><label>Figure 10.</label><caption><p>Live or fresh coloration of <italic><tp:taxon-name><tp:taxon-name-part taxon-name-part-type="genus" reg="Pinnichthys">Pinnichthys</tp:taxon-name-part><tp:taxon-name-part taxon-name-part-type="species" reg="saurimimica">saurimimica</tp:taxon-name-part></tp:taxon-name></italic><bold>A</bold> illustration by R. G. Gilmore <bold>B</bold> photograph by R.G. Gilmore from the Johnson Sea Link II submersible.</p></caption><graphic xmlns:xlink="http://www.w3.org/1999/xlink" xlink:href="zookeys-1180-159_article-107551__-g010.jpg" position="float" orientation="portrait" xlink:type="simple" id="oo_908655.jpg"><uri content-type="original_file" xlink:type="simple">https://binary.pensoft.net/fig/908655</uri></graphic></fig></tp:treatment-sec><tp:treatment-sec sec-type="remarks" id="SECID0E4OAI"><title>Remark on <italic><tp:taxon-name><tp:taxon-name-part taxon-name-part-type="genus" reg="Pinnichthys">Pinnichthys</tp:taxon-name-part><tp:taxon-name-part taxon-name-part-type="species" reg="atrimela">atrimela</tp:taxon-name-part></tp:taxon-name></italic>.</title><p><xref ref-type="bibr" rid="B21">Tornabene et al. (2016b</xref>, pg. 14) erected the genus <italic><tp:taxon-name><tp:taxon-name-part taxon-name-part-type="genus" reg="Pinnichthys">Pinnichthys</tp:taxon-name-part></tp:taxon-name></italic> for five species, including the eastern Pacific species <italic><tp:taxon-name><tp:taxon-name-part taxon-name-part-type="genus" reg="Pinnichthys">P.</tp:taxon-name-part><tp:taxon-name-part taxon-name-part-type="species" reg="atrimela">atrimela</tp:taxon-name-part></tp:taxon-name></italic> (Bussing, 1997) (formerly <italic><tp:taxon-name><tp:taxon-name-part taxon-name-part-type="genus" reg="Chriolepis">Chriolepis</tp:taxon-name-part><tp:taxon-name-part taxon-name-part-type="species" reg="atrimelum">atrimelum</tp:taxon-name-part></tp:taxon-name></italic>). However, in their table 2, they incorrectly listed the new classification of this species as <italic><tp:taxon-name><tp:taxon-name-part taxon-name-part-type="genus" reg="Chriolepis">Chriolepis</tp:taxon-name-part><tp:taxon-name-part taxon-name-part-type="species" reg="atrimela">atrimela</tp:taxon-name-part></tp:taxon-name></italic>, forgetting to change the genus from <italic><tp:taxon-name><tp:taxon-name-part taxon-name-part-type="genus" reg="Chriolepis">Chriolepis</tp:taxon-name-part></tp:taxon-name></italic> to <italic><tp:taxon-name><tp:taxon-name-part taxon-name-part-type="genus" reg="Pinnichthys">Pinnichthys</tp:taxon-name-part></tp:taxon-name></italic>. Table <xref ref-type="table" rid="T1">1</xref> here now correctly lists all members of <italic><tp:taxon-name><tp:taxon-name-part taxon-name-part-type="genus" reg="Pinnichthys">Pinnichthys</tp:taxon-name-part></tp:taxon-name></italic>, including <italic><tp:taxon-name><tp:taxon-name-part taxon-name-part-type="genus" reg="Pinnichthys">P.</tp:taxon-name-part><tp:taxon-name-part taxon-name-part-type="species" reg="atrimela">atrimela</tp:taxon-name-part></tp:taxon-name></italic>.</p></tp:treatment-sec><tp:treatment-sec><!--Section generated to contain objects referenced in tp:taxon-treatment.--><table-wrap id="T1" position="float" orientation="portrait"><label>Table 1.</label><caption><p>Important taxonomic characters for the genera <italic><tp:taxon-name><tp:taxon-name-part taxon-name-part-type="genus" reg="Varicus">Varicus</tp:taxon-name-part></tp:taxon-name></italic>, <italic><tp:taxon-name><tp:taxon-name-part taxon-name-part-type="genus" reg="Psilotris">Psilotris</tp:taxon-name-part></tp:taxon-name></italic> and <italic><tp:taxon-name><tp:taxon-name-part taxon-name-part-type="genus" reg="Pinnichthys">Pinnichthys</tp:taxon-name-part></tp:taxon-name></italic>.</p></caption><table id="TID0EAZAG" rules="all"><tbody><tr><th rowspan="1" colspan="1">Species</th><th rowspan="1" colspan="1">Second dorsal</th><th rowspan="1" colspan="1">Anal</th><th rowspan="1" colspan="1">Pectoral</th><th rowspan="1" colspan="1">AP</th><th rowspan="1" colspan="1">Pelvic rays 1–4</th><th rowspan="1" colspan="1">Papillae rows 5i/5s</th><th rowspan="1" colspan="1">Lateral scale rows</th><th rowspan="1" colspan="1">Basicaudal Scales</th></tr><tr><td rowspan="1" colspan="1"><italic><tp:taxon-name><tp:taxon-name-part taxon-name-part-type="genus" reg="Varicus">Varicus</tp:taxon-name-part><tp:taxon-name-part taxon-name-part-type="species" reg="prometheus">prometheus</tp:taxon-name-part></tp:taxon-name></italic> sp. nov</td><td rowspan="1" colspan="1">I,9</td><td rowspan="1" colspan="1">I,8</td><td rowspan="1" colspan="1">17</td><td rowspan="1" colspan="1">1</td><td rowspan="1" colspan="1">unbranched</td><td rowspan="1" colspan="1">connected</td><td rowspan="1" colspan="1">absent</td><td rowspan="1" colspan="1">present</td></tr><tr><td rowspan="1" colspan="1"><italic><tp:taxon-name><tp:taxon-name-part taxon-name-part-type="genus" reg="Varicus">Varicus</tp:taxon-name-part><tp:taxon-name-part taxon-name-part-type="species" reg="roatanensis">roatanensis</tp:taxon-name-part></tp:taxon-name></italic> sp. nov</td><td rowspan="1" colspan="1">I,8</td><td rowspan="1" colspan="1">I,8</td><td rowspan="1" colspan="1">17</td><td rowspan="1" colspan="1">?</td><td rowspan="1" colspan="1">unbranched</td><td rowspan="1" colspan="1">?</td><td rowspan="1" colspan="1">28</td><td rowspan="1" colspan="1">present</td></tr><tr><td rowspan="1" colspan="1">
                      <italic>
                        <tp:taxon-name><tp:taxon-name-part taxon-name-part-type="genus" reg="Varicus">Varicus</tp:taxon-name-part><tp:taxon-name-part taxon-name-part-type="species" reg="adamsi">adamsi</tp:taxon-name-part></tp:taxon-name>
                      </italic>
                    </td><td rowspan="1" colspan="1">I,9</td><td rowspan="1" colspan="1">I,7–8</td><td rowspan="1" colspan="1">18</td><td rowspan="1" colspan="1">1</td><td rowspan="1" colspan="1">branched – fleshy pads</td><td rowspan="1" colspan="1">connected</td><td rowspan="1" colspan="1">21–24</td><td rowspan="1" colspan="1">present</td></tr><tr><td rowspan="1" colspan="1">
                      <italic>
                        <tp:taxon-name><tp:taxon-name-part taxon-name-part-type="genus" reg="Varicus">Varicus</tp:taxon-name-part><tp:taxon-name-part taxon-name-part-type="species" reg="benthonis">benthonis</tp:taxon-name-part></tp:taxon-name>
                      </italic>
                    </td><td rowspan="1" colspan="1">I,8</td><td rowspan="1" colspan="1">I,7</td><td rowspan="1" colspan="1">16</td><td rowspan="1" colspan="1">1</td><td rowspan="1" colspan="1">branched</td><td rowspan="1" colspan="1">separate</td><td rowspan="1" colspan="1">12</td><td rowspan="1" colspan="1">present</td></tr><tr><td rowspan="1" colspan="1">
                      <italic>
                        <tp:taxon-name><tp:taxon-name-part taxon-name-part-type="genus" reg="Varicus">Varicus</tp:taxon-name-part><tp:taxon-name-part taxon-name-part-type="species" reg="bucca">bucca</tp:taxon-name-part></tp:taxon-name>
                      </italic>
                    </td><td rowspan="1" colspan="1">I,9</td><td rowspan="1" colspan="1">I,7–8</td><td rowspan="1" colspan="1">16–19</td><td rowspan="1" colspan="1">1</td><td rowspan="1" colspan="1">unbranched or branched – fleshy pads</td><td rowspan="1" colspan="1">connected</td><td rowspan="1" colspan="1">27</td><td rowspan="1" colspan="1">present</td></tr><tr><td rowspan="1" colspan="1">
                      <italic>
                        <tp:taxon-name><tp:taxon-name-part taxon-name-part-type="genus" reg="Varicus">Varicus</tp:taxon-name-part><tp:taxon-name-part taxon-name-part-type="species" reg="cephalocellatus">cephalocellatus</tp:taxon-name-part></tp:taxon-name>
                      </italic>
                    </td><td rowspan="1" colspan="1">I,10</td><td rowspan="1" colspan="1">I,9</td><td rowspan="1" colspan="1">19–20</td><td rowspan="1" colspan="1">1</td><td rowspan="1" colspan="1">unbranched</td><td rowspan="1" colspan="1">variable</td><td rowspan="1" colspan="1">12–23</td><td rowspan="1" colspan="1">present</td></tr><tr><td rowspan="1" colspan="1">
                      <italic>
                        <tp:taxon-name><tp:taxon-name-part taxon-name-part-type="genus" reg="Varicus">Varicus</tp:taxon-name-part><tp:taxon-name-part taxon-name-part-type="species" reg="decorum">decorum</tp:taxon-name-part></tp:taxon-name>
                      </italic>
                    </td><td rowspan="1" colspan="1">I,9</td><td rowspan="1" colspan="1">I,7–8</td><td rowspan="1" colspan="1">17</td><td rowspan="1" colspan="1">1</td><td rowspan="1" colspan="1">unbranched</td><td rowspan="1" colspan="1">connected</td><td rowspan="1" colspan="1">absent</td><td rowspan="1" colspan="1">present</td></tr><tr><td rowspan="1" colspan="1">
                      <italic>
                        <tp:taxon-name><tp:taxon-name-part taxon-name-part-type="genus" reg="Varicus">Varicus</tp:taxon-name-part><tp:taxon-name-part taxon-name-part-type="species" reg="lacerta">lacerta</tp:taxon-name-part></tp:taxon-name>
                      </italic>
                    </td><td rowspan="1" colspan="1">I,9</td><td rowspan="1" colspan="1">I,7</td><td rowspan="1" colspan="1">18</td><td rowspan="1" colspan="1">s</td><td rowspan="1" colspan="1">branched – feathery</td><td rowspan="1" colspan="1">connected</td><td rowspan="1" colspan="1">absent</td><td rowspan="1" colspan="1">absent</td></tr><tr><td rowspan="1" colspan="1">
                      <italic>
                        <tp:taxon-name><tp:taxon-name-part taxon-name-part-type="genus" reg="Varicus">Varicus</tp:taxon-name-part><tp:taxon-name-part taxon-name-part-type="species" reg="marilynae">marilynae</tp:taxon-name-part></tp:taxon-name>
                      </italic>
                    </td><td rowspan="1" colspan="1">I,8</td><td rowspan="1" colspan="1">I,7</td><td rowspan="1" colspan="1">16–18</td><td rowspan="1" colspan="1">1</td><td rowspan="1" colspan="1">branched – fleshy pads</td><td rowspan="1" colspan="1">connected</td><td rowspan="1" colspan="1">18–19</td><td rowspan="1" colspan="1">present</td></tr><tr><td rowspan="1" colspan="1">
                      <italic>
                        <tp:taxon-name><tp:taxon-name-part taxon-name-part-type="genus" reg="Varicus">Varicus</tp:taxon-name-part><tp:taxon-name-part taxon-name-part-type="species" reg="nigritus">nigritus</tp:taxon-name-part></tp:taxon-name>
                      </italic>
                    </td><td rowspan="1" colspan="1">I,9</td><td rowspan="1" colspan="1">I,8</td><td rowspan="1" colspan="1">17</td><td rowspan="1" colspan="1">1</td><td rowspan="1" colspan="1">unbranched</td><td rowspan="1" colspan="1">connected</td><td rowspan="1" colspan="1">present (exact count unknown)</td><td rowspan="1" colspan="1">present</td></tr><tr><td rowspan="1" colspan="1">
                      <italic>
                        <tp:taxon-name><tp:taxon-name-part taxon-name-part-type="genus" reg="Varicus">Varicus</tp:taxon-name-part><tp:taxon-name-part taxon-name-part-type="species" reg="veliguttatus">veliguttatus</tp:taxon-name-part></tp:taxon-name>
                      </italic>
                    </td><td rowspan="1" colspan="1">I,8</td><td rowspan="1" colspan="1">I,6–7</td><td rowspan="1" colspan="1">17–19</td><td rowspan="1" colspan="1">1</td><td rowspan="1" colspan="1">unbranched</td><td rowspan="1" colspan="1">connected</td><td rowspan="1" colspan="1">23–34</td><td rowspan="1" colspan="1">present</td></tr><tr><td rowspan="1" colspan="1">
                      <italic>
                        <tp:taxon-name><tp:taxon-name-part taxon-name-part-type="genus" reg="Varicus">Varicus</tp:taxon-name-part><tp:taxon-name-part taxon-name-part-type="species" reg="vespa">vespa</tp:taxon-name-part></tp:taxon-name>
                      </italic>
                    </td><td rowspan="1" colspan="1">I,9</td><td rowspan="1" colspan="1">I,7 (rarely I,6 or I,8)</td><td rowspan="1" colspan="1">15–17</td><td rowspan="1" colspan="1">1</td><td rowspan="1" colspan="1">branched – fleshy pads</td><td rowspan="1" colspan="1">separate</td><td rowspan="1" colspan="1">9–14</td><td rowspan="1" colspan="1">present</td></tr><tr><td rowspan="1" colspan="1">
                      <italic>
                        <tp:taxon-name><tp:taxon-name-part taxon-name-part-type="genus" reg="Psilotris">Psilotris</tp:taxon-name-part><tp:taxon-name-part taxon-name-part-type="species" reg="alepis">alepis</tp:taxon-name-part></tp:taxon-name>
                      </italic>
                    </td><td rowspan="1" colspan="1">I,9 (rarely I,8)</td><td rowspan="1" colspan="1">I,7–8</td><td rowspan="1" colspan="1">15</td><td rowspan="1" colspan="1">2</td><td rowspan="1" colspan="1">branched</td><td rowspan="1" colspan="1">separate</td><td rowspan="1" colspan="1">absent</td><td rowspan="1" colspan="1">absent</td></tr><tr><td rowspan="1" colspan="1">
                      <italic>
                        <tp:taxon-name><tp:taxon-name-part taxon-name-part-type="genus" reg="Psilotris">Psilotris</tp:taxon-name-part><tp:taxon-name-part taxon-name-part-type="species" reg="boehlkei">boehlkei</tp:taxon-name-part></tp:taxon-name>
                      </italic>
                    </td><td rowspan="1" colspan="1">I,9–10</td><td rowspan="1" colspan="1">I,9</td><td rowspan="1" colspan="1">16–18</td><td rowspan="1" colspan="1">2</td><td rowspan="1" colspan="1">branched</td><td rowspan="1" colspan="1">separate</td><td rowspan="1" colspan="1">absent</td><td rowspan="1" colspan="1">absent</td></tr><tr><td rowspan="1" colspan="1">
                      <italic>
                        <tp:taxon-name><tp:taxon-name-part taxon-name-part-type="genus" reg="Psilotris">Psilotris</tp:taxon-name-part><tp:taxon-name-part taxon-name-part-type="species" reg="celsa">celsa</tp:taxon-name-part></tp:taxon-name>
                      </italic>
                    </td><td rowspan="1" colspan="1">I,9–10 (rarely I,8)</td><td rowspan="1" colspan="1">I,9–10 (rarely I,8)</td><td rowspan="1" colspan="1">16–17</td><td rowspan="1" colspan="1">2</td><td rowspan="1" colspan="1">branched</td><td rowspan="1" colspan="1">connected</td><td rowspan="1" colspan="1">absent</td><td rowspan="1" colspan="1">absent</td></tr><tr><td rowspan="1" colspan="1">
                      <italic>
                        <tp:taxon-name><tp:taxon-name-part taxon-name-part-type="genus" reg="Psilotris">Psilotris</tp:taxon-name-part><tp:taxon-name-part taxon-name-part-type="species" reg="kaufmani">kaufmani</tp:taxon-name-part></tp:taxon-name>
                      </italic>
                    </td><td rowspan="1" colspan="1">I,10 (rarely I,9)</td><td rowspan="1" colspan="1">I,10 (rarely I,9)</td><td rowspan="1" colspan="1">16–19</td><td rowspan="1" colspan="1">2</td><td rowspan="1" colspan="1">branched</td><td rowspan="1" colspan="1">connected</td><td rowspan="1" colspan="1">absent</td><td rowspan="1" colspan="1">absent</td></tr><tr><td rowspan="1" colspan="1">
                      <italic>
                        <tp:taxon-name><tp:taxon-name-part taxon-name-part-type="genus" reg="Psilotris">Psilotris</tp:taxon-name-part><tp:taxon-name-part taxon-name-part-type="species" reg="laetarii">laetarii</tp:taxon-name-part></tp:taxon-name>
                      </italic>
                    </td><td rowspan="1" colspan="1">I,9–10</td><td rowspan="1" colspan="1">I,7–8</td><td rowspan="1" colspan="1">15–17</td><td rowspan="1" colspan="1">2</td><td rowspan="1" colspan="1">branched</td><td rowspan="1" colspan="1">connected</td><td rowspan="1" colspan="1">absent</td><td rowspan="1" colspan="1">absent</td></tr><tr><td rowspan="1" colspan="1">
                      <italic>
                        <tp:taxon-name><tp:taxon-name-part taxon-name-part-type="genus" reg="Psilotris">Psilotris</tp:taxon-name-part><tp:taxon-name-part taxon-name-part-type="species" reg="laurae">laurae</tp:taxon-name-part></tp:taxon-name>
                      </italic>
                    </td><td rowspan="1" colspan="1">I,9</td><td rowspan="1" colspan="1">I,8</td><td rowspan="1" colspan="1">18</td><td rowspan="1" colspan="1">1</td><td rowspan="1" colspan="1">branched</td><td rowspan="1" colspan="1">connected</td><td rowspan="1" colspan="1">absent</td><td rowspan="1" colspan="1">absent</td></tr><tr><td rowspan="1" colspan="1">
                      <italic>
                        <tp:taxon-name><tp:taxon-name-part taxon-name-part-type="genus" reg="Psilotris">Psilotris</tp:taxon-name-part><tp:taxon-name-part taxon-name-part-type="species" reg="vantasselli">vantasselli</tp:taxon-name-part></tp:taxon-name>
                      </italic>
                    </td><td rowspan="1" colspan="1">I,9</td><td rowspan="1" colspan="1">I,8</td><td rowspan="1" colspan="1">15</td><td rowspan="1" colspan="1">1</td><td rowspan="1" colspan="1">branched</td><td rowspan="1" colspan="1">connected</td><td rowspan="1" colspan="1">absent</td><td rowspan="1" colspan="1">present</td></tr><tr><td rowspan="1" colspan="1">
                      <italic>
                        <tp:taxon-name><tp:taxon-name-part taxon-name-part-type="genus" reg="Pinnichthys">Pinnichthys</tp:taxon-name-part><tp:taxon-name-part taxon-name-part-type="species" reg="aimoriensis">aimoriensis</tp:taxon-name-part></tp:taxon-name>
                      </italic>
                    </td><td rowspan="1" colspan="1">I,10–11</td><td rowspan="1" colspan="1">I,10</td><td rowspan="1" colspan="1">18–19</td><td rowspan="1" colspan="1">2</td><td rowspan="1" colspan="1">branched</td><td rowspan="1" colspan="1">connected</td><td rowspan="1" colspan="1">40–47</td><td rowspan="1" colspan="1">present</td></tr><tr><td rowspan="1" colspan="1">
                      <italic>
                        <tp:taxon-name><tp:taxon-name-part taxon-name-part-type="genus" reg="Pinnichthys">Pinnichthys</tp:taxon-name-part><tp:taxon-name-part taxon-name-part-type="species" reg="bilix">bilix</tp:taxon-name-part></tp:taxon-name>
                      </italic>
                    </td><td rowspan="1" colspan="1">I,11</td><td rowspan="1" colspan="1">I,10–11</td><td rowspan="1" colspan="1">19–20</td><td rowspan="1" colspan="1">2</td><td rowspan="1" colspan="1">branched</td><td rowspan="1" colspan="1">connected</td><td rowspan="1" colspan="1">30–35</td><td rowspan="1" colspan="1">present</td></tr><tr><td rowspan="1" colspan="1">
                      <italic>
                        <tp:taxon-name><tp:taxon-name-part taxon-name-part-type="genus" reg="Pinnichthys">Pinnichthys</tp:taxon-name-part><tp:taxon-name-part taxon-name-part-type="species" reg="prolata">prolata</tp:taxon-name-part></tp:taxon-name>
                      </italic>
                    </td><td rowspan="1" colspan="1">I,10–11</td><td rowspan="1" colspan="1">I,10–11</td><td rowspan="1" colspan="1">17–19</td><td rowspan="1" colspan="1">2</td><td rowspan="1" colspan="1">branched</td><td rowspan="1" colspan="1">connected</td><td rowspan="1" colspan="1">34–37</td><td rowspan="1" colspan="1">present</td></tr><tr><td rowspan="1" colspan="1">
                      <italic>
                        <tp:taxon-name><tp:taxon-name-part taxon-name-part-type="genus" reg="Pinnichthys">Pinnichthys</tp:taxon-name-part><tp:taxon-name-part taxon-name-part-type="species" reg="saurimimica">saurimimica</tp:taxon-name-part></tp:taxon-name>
                      </italic>
                    </td><td rowspan="1" colspan="1">I,11</td><td rowspan="1" colspan="1">I,11</td><td rowspan="1" colspan="1">20</td><td rowspan="1" colspan="1">2</td><td rowspan="1" colspan="1">branched</td><td rowspan="1" colspan="1">connected</td><td rowspan="1" colspan="1">47–53</td><td rowspan="1" colspan="1">present</td></tr><tr><td rowspan="1" colspan="1"><italic><tp:taxon-name><tp:taxon-name-part taxon-name-part-type="genus" reg="Pinnichthys">Pinnichthys</tp:taxon-name-part><tp:taxon-name-part taxon-name-part-type="species" reg="atrimela">atrimela</tp:taxon-name-part></tp:taxon-name></italic> (Pacific)</td><td rowspan="1" colspan="1">I,11</td><td rowspan="1" colspan="1">I,10</td><td rowspan="1" colspan="1">20</td><td rowspan="1" colspan="1">2</td><td rowspan="1" colspan="1">branched</td><td rowspan="1" colspan="1">connected</td><td rowspan="1" colspan="1">41</td><td rowspan="1" colspan="1">present</td></tr></tbody></table></table-wrap></tp:treatment-sec><ref-list><ref id="B21"><mixed-citation xmlns:xlink="http://www.w3.org/1999/xlink" xlink:type="simple"><person-group><name name-style="western"><surname>Tornabene</surname><given-names>L</given-names></name><name name-style="western"><surname>Van Tassell</surname><given-names>JL</given-names></name><name name-style="western"><surname>Gilmore</surname><given-names>RG</given-names></name><name name-style="western"><surname>Robertson</surname><given-names>DR</given-names></name><name name-style="western"><surname>Young</surname><given-names>F</given-names></name><name name-style="western"><surname>Baldwin</surname><given-names>CC</given-names></name></person-group> (<year>2016b</year>) <article-title>Molecular phylogeny, analysis of character evolution, and submersible collections enable a new classification for a diverse group of gobies (<tp:taxon-name><tp:taxon-name-part taxon-name-part-type="subclass">Teleostei</tp:taxon-name-part></tp:taxon-name>: <tp:taxon-name><tp:taxon-name-part taxon-name-part-type="family">Gobiidae</tp:taxon-name-part></tp:taxon-name>: <italic><tp:taxon-name><tp:taxon-name-part taxon-name-part-type="genus">Nes</tp:taxon-name-part></tp:taxon-name></italic> subgroup), including nine new species and four new genera.</article-title><source>Zoological Journal of the Linnean Society</source><volume>177</volume>(<issue>4</issue>): <fpage>764</fpage>–<lpage>812</lpage>. <ext-link xlink:href="10.1111/zoj.12394" ext-link-type="doi" xlink:type="simple">https://doi.org/10.1111/zoj.12394</ext-link></mixed-citation></ref></ref-list></tp:taxon-treatment>
