# Supplementary material for: ﻿Two new species of Varicus from Caribbean deep reefs, with comments on the related genus Pinnichthys (Teleostei, Gobiidae, Gobiosomatini, Nes subgroup)
Source: Zookeys. 2023 Sep 20;1180:159–80. doi: 10.3897/zookeys.1180.107551 (PMC10534247; doi:10.3897/zookeys.1180.107551)
Supplement: Supplementary material 1 — Maximum clade credibility tree from Bayesian analysis with all samples [file zookeys-1180-159_article-107551__-s001.tre]

#NEXUS
begin taxa;
	dimensions ntax=258;
	taxlabels
	11314_Varicus_decorum
	11372_Varicus_veliguttatus
	13175_Varicus_cephalocellatus
	13185_Varicus_cephalocellatus
	13186_Psilotris_laurae
	13187_Antilligobius_nikkiae
	13247_Varicus_decorum
	13313_Varicus_sp1
	14027_Antilligobius_nikkiae
	14030_Palatogobius_incendius
	14031_Palatogobius_indendius
	14095_Coryphopterus_curasub
	1586_Psilotris_sp_Brazil
	2564_Chriolepis_cf_fisheri
	2589_Gobulus_myersi
	4307_Coryphopterus_personatus
	5160_Cyptopsilotris_batrachodes
	5174_Nes_longus
	5402_Paedovaricus_imswe
	5403_Chriolepis_cf_fisheri
	7107_Coryphopterus_tortugae
	7233_Coryphopterus_alloides
	7261_Carrigobius_amblyrhynchus[&!name="Carrigobius amblyrhynchus"]
	7267_Coryphopterus_thrix
	7270_Cryptopsilotris_batrachodes
	7428_Nes_longus
	7726_Coryphopterus_eidolon
	7729_Coryphopterus_lipernes
	7733_Coryphopterus_glaucofraenum
	7805_Paedovaricus_imswe
	8044_Coryphopterus_hyalinus
	8052_Coryphopterus_venezuelae
	8065_Chriolepis_roosevelti
	8135_Coryphopterus_dicrus
	8270_Chriolepis_cf_fisheri
	8271_Chriolepis_cf_fisheri
	9128_Psilotris_celsa
	9351_Cryptopsilotris_batrachodes
	9419_Chriolepis_roosevelti
	Aboma_etheostoma
	Acanthogobius_flavimanus
	Acanthogobius_lactipes
	Acentrogobius_caninus
	Acentrogobius_janthinopterus
	Acentrogobius_nebulosus
	Akko_cf_brevis
	Amblyeleotris_gymnocephala
	Amblygobius_phalaena
	Amblygobius_sp
	Amoya_gracilis
	Amoya_sp
	Aphia_minuta
	Apocryptes_bato
	Apocryptodon_sp
	Aruma_histrio
	Asterropteryx_semipunctata
	Awaous_banana
	Awaous_flavus
	BON17071_Pinnichthys_sp[&!name="BON17071_Pinnichthys_aimoriensis"]
	Babka_gymnotrachelus
	Barbulifer_ceuthoecus
	Bathygobius_lineatus
	Bathygobius_sp_1
	Bathygobius_sp_2
	Benthophilus_sp
	Boleophthalmus_pectinirostris
	Bollmannia_communis
	Bollmannia_macropoma
	Bostrychus_zonatus
	Bryaninops_cf_yongei
	Buenia_affinis
	Butis_koilomatodon
	CUR14103_Palatogobius_grandoculus
	CUR15116_Varicus_lacerta
	Callogobius_sclateri
	Chaenogobius_annularis
	Chlamydogobius_eremius
	Chriolepis_cuneata_1
	Chriolepis_dialepta
	Chriolepis_dialepta1
	Chriolepis_zebra
	Chromogobius_britoi
	Clariger_cosmurus
	Clevelandia_ios
	Corcyrogobius_liechtensteini
	Coryogalops_anomolus
	Coryphopterus_urospilus
	Cotylopus_rubripinnis
	Cryptocentroides_gobioides
	Cryptocentrus_caeruleomaculatus
	Cryptocentrus_cinctus
	Crystallogobius_linearis
	Ctenogobiops_feroculus
	Deltentosteus_collonianus
	Didogobius_kochi
	Discordipinna_griessingeri
	Dormitator_latifrons
	Dormitator_maculatus
	Drombus_kranjiensis
	Drombus_triangularis
	EUS17043_Pinnichthys_sp[&!name="EUS17043_Pinnichthys_aimoriensis"]
	Economidichthys_pygmaeus
	Elacatinus_figaro
	Elacatinus_louisae
	Eleotris_picta
	Eleotris_sp
	Enypnias_aceras
	Enypnias_seminudus
	Erotelis_cf_armiger
	Erotelis_smaragdus
	Eucyclogobius_newberryi
	Eugnathogobius_variegatus
	Eutaeniichthys_gilli
	Evermannichthys_metzelaari
	Evermannichthys_spongicola
	Eviota_abax
	Evorthodus_minutus
	Exyrias_puntang
	Favonigobius_gymnauchen
	Favonigobius_reichei
	Feia_nympha
	Fusigobius_signipinnis
	Gammogobius_steinitzi
	Gillichthys_mirabilis
	Ginsburgellus_novemlineatus
	Glossogobius_aureus
	Glossogobius_giuris
	Glossogobius_sp
	Gnatholepis_anjerensis
	Gobiodon_citrinus
	Gobiodon_histrio
	Gobioides_broussonnetii
	Gobioides_peruanus
	Gobiomorphus_cotidianus
	Gobiomorus_dormitor
	Gobiomorus_maculatus
	Gobionellus_microdon
	Gobionellus_stomatus
	Gobiopsis_arenaria
	Gobiopterus_chuno
	Gobiopterus_sp
	Gobiosoma_bosc
	Gobiosoma_chiquita
	Gobiosoma_paradoxum
	Gobiosoma_yucatanum
	Gobius_niger
	Gobiusculus_flavescens
	Gobulus_birdsongi
	Gobulus_crescentalis
	Gorogobius_nigricinctus
	Guavina_guavina
	Guavina_micropus
	Gunnellichthys_monostigma
	Gunnellichthys_sp
	Gymneleotris_seminuda
	Gymneleotris_seminuda2
	Gymnogobius_breunigii
	Hemigobius_hoevenii
	Hemigobius_mingi
	Hypseleotris_compressa
	Istigobius_nigroocellatus
	Istigobius_sp
	Kimberleyeleotris_hutchinsi
	Knipowitschia_croatica
	Kribia_nana
	Lepidogobius_lepidus
	Lesueurigobius_sanzi
	Lethops_connectens
	Leucopsarion_petersii
	Mahidolia_mystacina
	Mauligobius_maderensis
	Microdesmus_bahianus
	Microgobius_gulosus
	Microgobius_microlepis
	Millerigobius_macrocephalus
	Mogurnda_sp
	Mugilogobius_mertoni
	Mugilogobius_wilsoni
	Nemateleotris_cf_magnifica
	Nes_longus
	Odondebuenia_balearica
	Odontamblyopus_sp
	Oligolepis_sp
	Ophiocara_porocephala
	Ophiogobius_jenynsi
	Oxuderces_dentatus
	Oxyeleotris_marmorata
	Oxyeleotris_selheimi
	Oxymetopon_cyanoctenosum
	Oxyurichthys_stigmalophius
	PFL_Psilotris_laetarii
	Papuligobius_ocellatus
	Parapocryptes_serperaster
	Parioglossus_marginalis
	Parrella_lucretiae
	Pbat_Cryptopsilotris_batrachodes
	Perccottus_glenii
	Periophthalmus_barbarus
	Philypnodon_grandiceps
	Pomatoschistus_marmoratus
	Ponticola_syrman
	Porogobius_schlegelii
	Priolepis_hipoliti
	Prionobutis_microps
	Proterorhinus_marmoratus
	Psammogobius_biocellatus
	Pseudaphya_ferreri
	Pseudapocryptes_sp
	Pseudogobiopsis_oligactis
	Pseudogobius_javanicus
	Pseudogobius_sp
	Psilotris_batrachodes
	Psilotris_kaufmani
	PspB1_Psilotris_sp
	PspB2_Psilotris_sp
	Ptereleotris_carinata
	Pycnomma_roosevelti[&!name="Chriolepis roosevelti"]
	Pycnomma_semisquamatum
	ROA18032_Varicus_sp[&!name="ROA18032_Varicus_prometheus"]
	ROA18043_Varicus_sp_nov[&!name="ROA18043_Varicus_roatanensis"]
	ROA18144_Varicus_adamsi
	Redigobius_bikolanus
	Redigobius_sp
	Rhinogobius_flumineus
	Rhyacichthys_aspro
	Risor_ruber
	Scartelaos_histophorus
	Sicydium_salvini
	Sicydium_sp
	Sicyopterus_lagocephalus
	Sicyopterus_sp
	Signigobius_biocellatus
	Silhouettea_sp
	Speleogobius_trigloides
	Stenogobius_sp
	Stigmatogobius_pleurostigma
	Stigmatogobius_sella
	Stiphodon_elegans
	Stiphodon_sp
	Sufflogobius_bibarbatus
	Taenioides_sp
	Tateurndina_ocellicauda
	Thorogobius_ephippiatus
	Tigrigobius_dilepis
	Tigrigobius_multifasciatus
	Tridentiger_bifasciatus
	Trimma_okinawae
	Trimma_sp
	Trypauchen_sp
	Typhlogobius_californiensis
	Valenciennea_longipinnis
	Valenciennea_strigata
	Vanderhorstia_ornatissima
	Vanneaugobius_canariensis
	VspB_Pinnichthys_aimoriensis
	Wheelerigobius_wirtzi
	Zebrus_zebrus
	Zosterisessor_ophiocephalus
;
end;
begin trees;
	tree con_50_majrule = [&R] ((((((((Dormitator_latifrons[&prob=1.0,prob_stddev=0.0,prob_range={1.0,1.0},prob(percent)="100",prob+-sd="100+-0",length_mean=0.0111001799,length_median=0.01092772,length_95%HPD={0.006709084,0.01561257}]:0.010928,Dormitator_maculatus[&prob=1.0,prob_stddev=0.0,prob_range={1.0,1.0},prob(percent)="100",prob+-sd="100+-0",length_mean=0.0135459254,length_median=0.01342942,len…
end;
begin figtree;
	set appearance.backgroundColorAttribute="Default";
	set appearance.backgroundColour=#ffffff;
	set appearance.branchColorAttribute="User selection";
	set appearance.branchColorGradient=false;
	set appearance.branchLineWidth=1.0;
	set appearance.branchMinLineWidth=0.0;
	set appearance.branchWidthAttribute="Fixed";
	set appearance.foregroundColour=#000000;
	set appearance.hilightingGradient=false;
	set appearance.selectionColour=#2d3680;
	set branchLabels.colorAttribute="User selection";
	set branchLabels.displayAttribute="Names";
	set branchLabels.fontName="sansserif";
	set branchLabels.fontSize=8;
	set branchLabels.fontStyle=0;
	set branchLabels.isShown=false;
	set branchLabels.significantDigits=4;
	set layout.expansion=594;
	set layout.layoutType="RECTILINEAR";
	set layout.zoom=0;
	set legend.attribute="length_mean";
	set legend.fontSize=10.0;
	set legend.isShown=false;
	set legend.significantDigits=4;
	set nodeBars.barWidth=4.0;
	set nodeBars.displayAttribute="length_95%HPD";
	set nodeBars.isShown=false;
	set nodeLabels.colorAttribute="User selection";
	set nodeLabels.displayAttribute="prob";
	set nodeLabels.fontName="sansserif";
	set nodeLabels.fontSize=10;
	set nodeLabels.fontStyle=0;
	set nodeLabels.isShown=true;
	set nodeLabels.significantDigits=2;
	set nodeShapeExternal.colourAttribute="User selection";
	set nodeShapeExternal.isShown=false;
	set nodeShapeExternal.minSize=10.0;
	set nodeShapeExternal.scaleType=Width;
	set nodeShapeExternal.shapeType=Circle;
	set nodeShapeExternal.size=4.0;
	set nodeShapeExternal.sizeAttribute="Fixed";
	set nodeShapeInternal.colourAttribute="User selection";
	set nodeShapeInternal.isShown=false;
	set nodeShapeInternal.minSize=10.0;
	set nodeShapeInternal.scaleType=Width;
	set nodeShapeInternal.shapeType=Circle;
	set nodeShapeInternal.size=4.0;
	set nodeShapeInternal.sizeAttribute="Fixed";
	set polarLayout.alignTipLabels=false;
	set polarLayout.angularRange=0;
	set polarLayout.rootAngle=0;
	set polarLayout.rootLength=100;
	set polarLayout.showRoot=true;
	set radialLayout.spread=0.0;
	set rectilinearLayout.alignTipLabels=false;
	set rectilinearLayout.curvature=0;
	set rectilinearLayout.rootLength=100;
	set scale.offsetAge=0.0;
	set scale.rootAge=1.0;
	set scale.scaleFactor=1.0;
	set scale.scaleRoot=false;
	set scaleAxis.automaticScale=true;
	set scaleAxis.fontSize=8.0;
	set scaleAxis.isShown=false;
	set scaleAxis.lineWidth=1.0;
	set scaleAxis.majorTicks=1.0;
	set scaleAxis.minorTicks=0.5;
	set scaleAxis.origin=0.0;
	set scaleAxis.reverseAxis=false;
	set scaleAxis.showGrid=true;
	set scaleBar.automaticScale=true;
	set scaleBar.fontSize=10.0;
	set scaleBar.isShown=true;
	set scaleBar.lineWidth=1.0;
	set scaleBar.scaleRange=0.0;
	set tipLabels.colorAttribute="User selection";
	set tipLabels.displayAttribute="Names";
	set tipLabels.fontName="sansserif";
	set tipLabels.fontSize=8;
	set tipLabels.fontStyle=0;
	set tipLabels.isShown=true;
	set tipLabels.significantDigits=4;
	set trees.order=false;
	set trees.orderType="increasing";
	set trees.rooting=false;
	set trees.rootingType="User Selection";
	set trees.transform=false;
	set trees.transformType="cladogram";
end;
